# Supplementary material for: Mechanisms of Mitochondrial Toxicity and Cytotoxicity Caused by Pseudomonas aeruginosa Pyocyanin in Human Nasal Epithelial Cells
Source: Int Forum Allergy Rhinol. 2025 Dec 19;16(5):451–66. doi: 10.1002/alr.70084 (PMC13147224; doi:10.1002/alr.70084)
Supplement: Supplementary file 2 — Supporting File 2: alr70084‐sup‐0002‐SuppMat.xlsx. [file ALR-16-451-s002.xlsx]

## Sheet: Figure 1
Figure 1B																														Figure 1C
Time (seconds)	HBSS (Control)						150 uM Pyocyanin				300 uM Pyocyanin				300 uM 1-hydroxyphenazine				300 uM Pyocyanin + 1-Hydroxyphenazine					Extracted pyocyanin						Control	150 uM Pyo	300 uM Pyo	300 uM 1-HP	300 uM Pyo + 1-HP	Extracted pyo
0	1	1	1	1	1	1	1	1	1	1	1	1	1	1	1	1	1	1	1	1	1	1	1	1	1	1	1			0.972009	2.52769	0.918661	0.717323	0.793575	5.50785
5	1.00253	1.00108	1.00023	0.979824	1.00381	0.943253	1.00571	1.00668	0.996243	1	1.00876	1.01506	1.00345	0.993085	1.00339	1.00337	0.999036	1.00276	0.995618	1.01096	1.00257	1.01247	1.00871	1.0012	1.00996	1.02829	1.01866			1.00195	4.50544	3.17712	0.839166	0.947085	5.44354
10	1.00181	1.00808	0.994103	0.956445	1.0365	0.962597	0.999299	1.00526	0.984667	0.998708	1.0142	1.03024	1.00796	0.993957	1.00076	1.0035	0.995028	1.00253	0.992685	1.01349	1.01645	1.02064	1.03305	1.00915	1.00659	1.04545	1.02741			0.848887	1.89623	0.585259	0.772632	1.51364	4.87662
15	1.00369	1.01113	1.00137	0.93599	1.01886	0.950083	1.01193	1.00764	0.99364	1.00097	1.01676	1.01635	1.00869	1.01652	1.00193	1.00122	0.993107	1.00539	0.990764	1.01599	1.01351	1.02048	1.03613	1.02025	1.01619	1.06027	1.0283			1.21216	1.72376	2.92163	0.682474	1.18344	3.57954
20	0.998992	1.02186	0.994777	0.93952	1.02741	0.90256	1.01271	1.00714	0.994186	0.998317	1.01493	0.998771	1.01056	1.01696	1.00356	1.00205	0.994249	1.00669	0.990408	1.02795	1.01334	1.02451	1.03843	1.01758	1.02841	1.05856	1.02933			0.949156				1.68054
25	0.993508	1.02286	0.997481	0.937294	1.01914	0.98051	1.0129	1.01194	0.995469	0.993216	1.01211	1.01941	1.01316	1.01717	1.00221	1.00035	0.994686	1.01069	0.986934	1.02338	1.0028	1.02796	1.03862	1.02107	1.0389	1.08249	1.04369			0.906273
30	0.993709	1.02332	0.994529	0.930734	1.01328	0.926374	1.0057	1.00608	1.00292	0.999481	1.01422	1.01408	1.01031	1.0362	0.999799	1.0006	0.995029	1.00923	0.982961	1.02637	1.01415	1.03261	1.03923	1.0219	1.04948	1.09976	1.04919
35	0.98879	1.02964	0.995571	0.937093	1.01552	0.956063	0.993984	1.0132	1.00377	0.997387	1.01202	1.03993	1.01189	1.05235	1.0013	1.00133	1.00004	1.01	0.980321	1.03759	1.00769	1.03734	1.05154	1.02103	1.0402	1.09851	1.04778
40	0.989306	1.02449	0.982156	0.933503	1.01447	0.978018	1.0012	1.00505	1.00772	0.99007	1.01147	1.03436	1.01093	1.04119	1.00121	1.00303	1.00147	1.01035	0.974433	1.03841	0.99298	1.04479	1.04485	1.02514	1.04058	1.09997	1.04825
45	0.987809	1.02406	0.985603	0.924785	1.05653	0.972392	0.990919	1.00529	1.00954	0.99593	1.01097	1.04129	1.01098	1.06061	0.998472	1.00327	1.00325	1.01105	0.971494	1.03868	1.00509	1.04716	1.04381	1.03122	1.03785	1.11633	1.05905
50	0.986157	1.01911	0.979726	0.96776	1.04562	0.963589	1.00009	0.995168	1.01131	1.00313	1.0142	1.05508	1.00944	1.075	0.997542	1.00035	1.00589	1.00841	0.972484	1.04301	0.983746	1.04747	1.03894	1.03227	1.03095	1.12486	1.05372
55	0.984053	1.0153	0.978733	0.956093	1.05642	0.97651	0.981863	0.996773	1.00512	1.00828	1.01018	1.04542	1.00903	1.07792	0.995862	1.00143	1.01184	1.01208	0.968208	1.05066	1.00027	1.04813	1.04336	1.03089	1.03333	1.13649	1.05899
60	0.982969	1.01014	0.976462	0.951606	1.04986	0.982749	0.976513	0.999688	1.00426	1.01303	1.01044	1.04134	1.00878	1.07029	0.993346	1.00214	1.01534	1.00826	0.967913	1.04708	0.99896	1.04986	1.0444	1.03407	1.05426	1.12888	1.05757
65	0.986098	1.00824	0.978751	0.966813	1.05343	0.987986	0.971592	1.01542	1.00804	1.01886	1.0137	1.05345	1.01083	1.06382	0.993223	1.00279	1.02152	1.00785	0.966214	1.04918	1.00359	1.05073	1.03168	1.03299	1.0612	1.13809	1.05608
70	0.985722	1.01052	0.97671	0.973411	1.06344	0.975937	0.968906	1.00784	1.00934	1.01927	1.00825	1.04939	1.01034	1.06757	0.993811	1.00422	1.01981	1.00601	0.969402	1.04437	1.00362	1.05839	1.03515	1.03429	1.06788	1.13247	1.05645
75	0.982205	1.00898	0.973592	0.948579	1.06765	1.01446	0.973662	1.01036	1.00913	1.02149	1.01012	1.05902	1.01221	1.06705	0.991565	1.00284	1.01935	1.00724	0.968842	1.04967	1.00378	1.06203	1.03618	1.03339	1.076	1.14081	1.06792
80	0.988759	1.01699	0.96849	0.964256	1.06318	0.993931	0.974588	1.01106	1.01052	1.02564	1.01097	1.04992	1.01156	1.06498	0.99301	1.00677	1.02434	1.00726	0.969883	1.05157	1.01169	1.0643	1.0342	1.03406	1.08454	1.15705	1.07593
85	0.991085	1.0083	0.96738	0.970535	1.04744	0.985976	0.969539	1.01069	1.01375	1.02648	1.01415	1.06192	1.01212	1.04689	0.990083	1.00696	1.0291	1.00995	0.965223	1.05227	1.02119	1.06725	1.03865	1.0387	1.06986	1.17436	1.07907
90	0.99743	1.01055	0.963161	0.950071	1.08057	1.01486	0.98023	1.01361	1.006	1.01723	1.00985	1.07324	1.01395	1.05465	0.992118	1.00956	1.02586	1.00815	0.962106	1.06284	1.00897	1.06366	1.03696	1.04233	1.06531	1.18896	1.07565
95	0.988732	1.00489	0.948357	0.957632	1.08407	0.995214	0.935055	0.972756	0.974771	0.988732	0.953955	0.941612	0.817677	0.908682	0.895085	0.72073	1.02672	0.766982	0.69919	0.834854	0.7113	0.847209	0.742949	1.05178	1.05446	1.25855	1.09128
100	0.98754	1.00023	0.947814	0.939273	1.06434	0.904294	0.879546	0.926202	0.930127	0.969664	0.860131	0.832468	0.78704	0.778546	0.862133	0.716295	1.03064	0.762893	0.517251	0.651315	0.586959	0.695388	0.653512	1.17145	1.11989	2.88447	1.64114
105	0.979797	0.997782	0.950277	0.917694	1.07401	0.903341	0.856396	0.875599	0.895838	0.937217	0.830292	0.780875	0.774429	0.759578	0.837909	0.710808	0.990107	0.762975	0.467778	0.57273	0.541964	0.627878	0.611547	1.32155	1.3211	3.85282	2.03113
110	0.979232	0.997348	0.947907	0.996677	1.0699	0.940919	0.830575	0.856616	0.873428	0.926964	0.813715	0.762718	0.770725	0.722916	0.819305	0.710697	0.928554	0.760301	0.436777	0.531008	0.516122	0.582271	0.58217	1.87519	1.87911	4.01949	2.35167
115	0.974393	0.997621	0.953669	0.950436	1.06271	0.919058	0.822894	0.836505	0.862723	0.917322	0.810754	0.753534	0.7613	0.73742	0.800958	0.707637	0.907208	0.75483	0.412614	0.498606	0.513576	0.555739	0.569101	2.58595	2.92175	4.07119	2.54533
120	0.972893	1.00152	0.9498	0.943693	1.06983	0.898058	0.809976	0.812882	0.845281	0.90966	0.811299	0.748492	0.762249	0.746845	0.785837	0.707647	0.892405	0.747989	0.404819	0.476527	0.49148	0.532516	0.561674	3.19096	3.40157	4.10804	2.72549
125	0.973463	1.006	0.948083	0.94368	1.08221	0.924596	0.807731	0.810164	0.838679	0.903259	0.803882	0.73853	0.756061	0.754721	0.773112	0.704471	0.87993	0.747399	0.393107	0.458719	0.484516	0.52322	0.556295	3.59496	3.59173	4.15944	2.94519
130	0.975326	1.01009	0.94742	0.943911	1.08667	0.922542	0.803895	0.804482	0.836712	0.893372	0.810754	0.724355	0.758057	0.773786	0.760923	0.702303	0.869189	0.748501	0.384997	0.447873	0.482022	0.512184	0.542397	3.9249	3.80815	4.19298	3.09451
135	0.973372	1.01412	0.947037	0.931754	1.0746	0.901212	0.803539	0.801785	0.840504	0.891166	0.809532	0.751046	0.755512	0.769251	0.75077	0.699553	0.856333	0.750172	0.372926	0.432662	0.481696	0.506112	0.552558	4.1184	3.98333	4.23554	3.29691
140	0.974762	1.01181	0.945773	0.955734	1.08128	0.933869	0.810806	0.801966	0.835818	0.883867	0.814602	0.731111	0.751864	0.796376	0.74	0.694759	0.843745	0.754185	0.367288	0.430384	0.477463	0.493831	0.551684	4.24765	4.12224	4.25021	3.43928
145	0.967021	1.01442	0.94285	0.94892	1.0796	0.923662	0.823865	0.790217	0.83438	0.885895	0.817156	0.745768	0.752444	0.808935	0.727907	0.693195	0.826349	0.749986	0.361203	0.42645	0.480631	0.491533	0.548574	4.3477	4.23543	4.23589	3.54516
150	0.973486	1.02198	0.95304	0.957265	1.07853	0.907682	0.833269	0.801001	0.844228	0.885194	0.825385	0.754483	0.748346	0.804311	0.720531	0.693472	0.809181	0.753059	0.362487	0.413953	0.471401	0.49157	0.553942	4.43484	4.36547	4.25838	3.60472
155	0.973795	1.0218	0.955347	0.965244	1.09398	0.888489	0.840826	0.799858	0.849753	0.887704	0.8255	0.757141	0.746383	0.826444	0.710125	0.6945	0.797339	0.753887	0.35322	0.408306	0.480902	0.48543	0.558291	4.51163	4.43543	4.25981	3.63222
160	0.978497	1.01847	0.948483	0.971116	1.09923	0.921157	0.849506	0.808013	0.849372	0.892571	0.828912	0.76072	0.744924	0.850714	0.700158	0.694013	0.790822	0.752789	0.350913	0.409702	0.478794	0.481355	0.560089	4.59889	4.46739	4.26448	3.63709
165	0.988425	1.02207	0.949655	0.964039	1.11196	0.942248	0.863577	0.813586	0.859521	0.8929	0.832462	0.79332	0.745182	0.872985	0.6947	0.696642	0.790398	0.752884	0.353059	0.404686	0.491521	0.482277	0.571042	4.66267	4.49873	4.27535	3.6481
170	0.984106	1.01321	0.951034	0.961593	1.11664	0.879188	0.881251	0.837419	0.866875	0.893523	0.836869	0.795016	0.743449	0.891398	0.690501	0.702975	0.784442	0.754305	0.353988	0.400948	0.494063	0.481612	0.574976	4.706	4.5253	4.2729	3.64983
175	0.985558	1.01451	0.942968	0.973184	1.13335	0.929833	0.91233	0.835725	0.863083	0.905571	0.842728	0.776077	0.741176	0.934204	0.683388	0.704542	0.783635	0.755792	0.351355	0.405953	0.489525	0.484001	0.583097	4.74972	4.55532	4.29098	3.64849
180	0.984065	1.01861	0.942661	0.983285	1.159	0.910829	0.92665	0.846961	0.870899	0.911216	0.848981	0.803109	0.743344	0.928151	0.678228	0.705655	0.773975	0.752723	0.346826	0.400597	0.500143	0.485202	0.590513	4.7989	4.57746	4.28542	3.64917
185	0.982585	1.01698	0.938438	0.983839	1.16392	0.910978	0.92985	0.861144	0.881178	0.916733	0.856601	0.80694	0.737078	0.982979	0.673368	0.707341	0.766659	0.748606	0.349678	0.398614	0.499658	0.489692	0.593732	4.81869	4.61107	4.30228	3.65818
190	0.982136	1.0158	0.937237	0.990459	1.14952	0.913465	0.944313	0.865356	0.888533	0.926951	0.858827	0.814156	0.735086	1.01424	0.666567	0.710853	0.759098	0.746685	0.349042	0.396131	0.514188	0.488082	0.612558	4.84992	4.62459	4.3144	3.65036
195	0.981147	1.01859	0.936456	0.977888	1.17669	0.942731	0.961265	0.88586	0.901846	0.93481	0.865525	0.824046	0.73687	1.01376	0.661057	0.714392	0.752858	0.743022	0.350579	0.396357	0.511586	0.490571	0.620535	4.86965	4.65916	4.32475	3.66557
200	0.97838	1.01489	0.92954	0.991146	1.16922	0.938527	0.976581	0.899317	0.904922	0.937309	0.874586	0.852692	0.735132	1.07926	0.659478	0.717716	0.747285	0.742638	0.348655	0.391536	0.517819	0.494319	0.632615	4.8971	4.66946	4.33717	3.66212
205	0.976103	1.01708	0.933051	0.991188	1.16241	0.952307	0.989759	0.914169	0.915578	0.949075	0.879546	0.851082	0.737064	1.07998	0.652554	0.723544	0.742756	0.733708	0.345759	0.396113	0.525982	0.501276	0.639292	4.90864	4.70233	4.3404	3.65931
210	0.972505	1.01492	0.935621	0.996321	1.14664	0.900464	0.997581	0.924098	0.934659	0.957082	0.887037	0.869381	0.739202	1.13625	0.647837	0.727408	0.73421	0.730791	0.345704	0.397028	0.526651	0.502893	0.651792	4.92278	4.71611	4.37244	3.6587
215	0.974285	1.01032	0.933862	1.02721	1.17109	0.947859	1.0173	0.942399	0.946432	0.964504	0.895319	0.91216	0.73307	1.14384	0.643458	0.733617	0.72866	0.72783	0.354333	0.397286	0.533259	0.502952	0.663328	4.94165	4.73688	4.39085	3.65737
220	0.975151	1.01774	0.933015	1.01451	1.19028	0.904822	1.03978	0.959071	0.946258	0.965992	0.900373	0.902561	0.734799	1.18445	0.63952	0.73946	0.721538	0.725583	0.352621	0.398227	0.534906	0.508227	0.665947	4.9575	4.75988	4.4063	3.65794
225	0.97575	1.01919	0.935159	1.02689	1.18896	0.970581	1.07538	0.975148	0.948696	0.972464	0.90714	0.938502	0.731529	1.21542	0.633841	0.745391	0.720207	0.723416	0.348326	0.399418	0.538501	0.511098	0.673355	4.97345	4.77633	4.42341	3.66848
230	0.974918	1.02082	0.932273	1.01437	1.19541	0.946728	1.11677	0.989608	0.953453	0.970896	0.913122	0.921952	0.733759	1.23392	0.631572	0.751005	0.712082	0.724401	0.35215	0.407134	0.535768	0.512343	0.671575	4.99198	4.80682	4.44094	3.67878
235	0.974051	1.02072	0.934381	1.00721	1.17678	0.91011	1.14795	1.00448	0.955204	0.976814	0.917266	0.961578	0.736919	1.25653	0.628869	0.758668	0.706563	0.722479	0.352829	0.407303	0.536769	0.526058	0.681919	4.99838	4.8175	4.44749	3.68617
240	0.972697	1.01478	0.935382	0.99975	1.17061	0.934216	1.1605	1.02697	0.951437	0.984424	0.917456	0.986401	0.731391	1.28411	0.625721	0.761427	0.707859	0.72269	0.353746	0.410281	0.544914	0.529951	0.686736	5.01517	4.8307	4.45223	3.68473
245	0.9698	1.01531	0.929863	1.03428	1.16629	0.893134	1.1763	1.0585	0.960823	0.996443	0.92634	0.978767	0.728678	1.33081	0.62183	0.766149	0.706016	0.721001	0.353981	0.415505	0.553598	0.531868	0.687294	5.04145	4.85118	4.4383	3.66717
250	0.970214	1.01793	0.928372	1.02969	1.15185	0.918707	1.19501	1.08675	0.964801	1.00462	0.926243	1.03512	0.729992	1.35201	0.619108	0.774472	0.705215	0.720333	0.359251	0.411165	0.560586	0.529394	0.699158	5.06298	4.87258	4.4659	3.65609
255	0.967189	1.01125	0.925894	1.06239	1.15815	0.951499	1.21919	1.11864	0.978504	1.01687	0.932484	1.03105	0.726349	1.3821	0.616706	0.777711	0.700258	0.720156	0.360028	0.417792	0.559515	0.536044	0.723889	5.07483	4.87599	4.46677	3.64725
260	0.961419	1.01907	0.925278	1.04427	1.15976	0.968386	1.24676	1.15277	0.966513	1.0283	0.942333	1.04921	0.724391	1.41459	0.614121	0.779512	0.693608	0.719489	0.360335	0.417996	0.576885	0.537952	0.742927	5.09728	4.89346	4.46039	3.64362
265	0.965047	1.02039	0.928866	1.07848	1.13364	0.909468	1.27355	1.17326	0.97374	1.03856	0.945012	1.07442	0.721129	1.42588	0.611488	0.785926	0.688614	0.717097	0.364385	0.421753	0.58427	0.542808	0.750123	5.1154	4.91869	4.45559	3.63152
270	0.966727	1.02479	0.920868	1.06806	1.10082	0.888646	1.29267	1.20266	0.978143	1.04788	0.949446	1.08692	0.720966	1.45728	0.611729	0.787741	0.687371	0.716164	0.367201	0.422993	0.593884	0.550211	0.755923	5.12896	4.9415	4.45526	3.61812
275	0.962478	1.01358	0.921907	1.0815	1.10444	0.909557	1.31513	1.22587	0.988028	1.05086	0.951128	1.12163	0.718639	1.49842	0.61103	0.794491	0.683548	0.714471	0.367108	0.42398	0.588196	0.554714	0.747249	5.14773	4.95091	4.4509	3.61341
280	0.961825	1.01996	0.919896	1.07543	1.12253	0.931616	1.32932	1.25931	0.990301	1.05975	0.957372	1.15284	0.718832	1.54221	0.611759	0.796361	0.678899	0.713733	0.365592	0.429787	0.606609	0.561632	0.757435	5.16304	4.9576	4.4452	3.61932
285	0.960756	1.02549	0.924085	1.09393	1.11057	0.919138	1.35755	1.29889	0.998859	1.06807	0.957546	1.15343	0.718652	1.5914	0.614754	0.802694	0.676235	0.714923	0.368348	0.43357	0.615455	0.559585	0.762148	5.17489	4.96823	4.46229	3.60447
290	0.961987	1.0236	0.92021	1.07538	1.09313	0.903878	1.38332	1.31964	1.00755	1.07933	0.963114	1.1824	0.71137	1.63279	0.615194	0.804318	0.674112	0.714365	0.368905	0.441996	0.628073	0.562705	0.756321	5.18711	4.97546	4.46337	3.60496
295	0.962995	1.02768	0.92043	1.09547	1.10718	0.907186	1.4038	1.3383	1.01746	1.08482	0.968062	1.20851	0.708047	1.66615	0.615142	0.805369	0.670313	0.713384	0.370056	0.446928	0.630592	0.572709	0.766039	5.19782	4.99573	4.4692	3.59947
300	0.961403	1.01804	0.924237	1.09063	1.0973	0.950199	1.43183	1.36726	1.01873	1.09207	0.967964	1.24179	0.70724	1.72161	0.614455	0.80421	0.665847	0.716039	0.375655	0.445329	0.6375	0.57036	0.766435	5.2139	4.9868	4.47757	3.59776
305	0.960277	1.01626	0.919524	1.08701	1.08807	0.864822	1.45965	1.41176	1.02631	1.10474	0.968946	1.27334	0.709468	1.76069	0.616552	0.804702	0.662906	0.718682	0.37892	0.447617	0.636659	0.579497	0.779011	5.22654	4.99747	4.47486	3.60389
310	0.957962	1.01246	0.920693	1.08658	1.11556	0.900182	1.48264	1.44818	1.02985	1.113	0.971828	1.30378	0.70316	1.81054	0.61619	0.806394	0.657418	0.716988	0.385557	0.458624	0.647904	0.585588	0.782195	5.23514	5.00128	4.49174	3.60319
315	0.965124	1.01442	0.921813	1.09971	1.14315	0.867949	1.5007	1.4792	1.03045	1.12431	0.972787	1.32954	0.700785	1.83452	0.616154	0.805983	0.653601	0.718397	0.381716	0.462958	0.656439	0.585893	0.788737	5.24459	5.01808	4.48749	3.60912
320	0.962577	1.00984	0.916979	1.09281	1.12854	0.926087	1.51863	1.526	1.04087	1.13325	0.974466	1.38229	0.698491	1.86392	0.61611	0.805907	0.650614	0.719454	0.390132	0.459632	0.661104	0.593802	0.802124	5.25532	5.02776	4.50459	3.62043
325	0.96148	1.01164	0.923133	1.09691	1.13739	0.857098	1.53985	1.56489	1.04147	1.14754	0.983388	1.40372	0.698664	1.91416	0.616873	0.80473	0.645945	0.71801	0.389033	0.461269	0.651836	0.593576	0.820122	5.27048	5.03942	4.50914	3.62286
330	0.964732	1.00874	0.92052	1.06732	1.13827	0.88396	1.5635	1.60835	1.03901	1.15899	0.980612	1.42008	0.695192	1.93103	0.61843	0.803366	0.645207	0.718587	0.393826	0.456602	0.66623	0.59583	0.829302	5.2827	5.04528	4.52859	3.6216
335	0.963337	1.00682	0.917297	1.07228	1.11895	0.841599	1.5838	1.64251	1.04517	1.17099	0.984637	1.46838	0.697747	1.9907	0.618604	0.801873	0.645083	0.721043	0.390103	0.474117	0.675491	0.606269	0.831716	5.29339	5.05775	4.52491	3.62576
340	0.966265	1.01186	0.91948	1.06915	1.11304	0.838615	1.59934	1.67358	1.05592	1.18451	0.985548	1.48179	0.687086	1.97949	0.61982	0.79938	0.645607	0.719009	0.397291	0.466988	0.689531	0.606595	0.840927	5.30986	5.06545	4.52903	3.62392
345	0.965368	1.01705	0.919508	1.0471	1.09579	0.857629	1.62401	1.71896	1.06457	1.19175	0.984219	1.50887	0.685332	2.05114	0.620557	0.799404	0.642025	0.717568	0.393021	0.467234	0.698209	0.617495	0.836103	5.32137	5.08673	4.53718	3.62357
350	0.970453	1.02402	0.917258	1.06619	1.10347	0.855746	1.6388	1.75036	1.0725	1.20102	0.991377	1.55186	0.682315	2.07939	0.620591	0.798776	0.636459	0.718097	0.400333	0.475888	0.709986	0.618263	0.84536	5.33646	5.09619	4.55914	3.63021
355	0.970394	1.01834	0.912572	1.06477	1.0995	0.84839	1.66333	1.79335	1.07726	1.20967	0.989781	1.58559	0.678909	2.10216	0.622622	0.800608	0.635709	0.716301	0.403887	0.476502	0.719173	0.619471	0.850045	5.34457	5.10507	4.55854	3.64356
360	0.969425	1.02064	0.918245	1.05815	1.08456	0.835965	1.68216	1.83046	1.09089	1.22029	0.997343	1.62856	0.677923	2.12787	0.622982	0.798517	0.632994	0.716442	0.40752	0.476856	0.729614	0.625117	0.85534	5.35555	5.10907	4.56485	3.65133
365	0.96798	1.0188	0.906343	1.05896	1.08124	0.880763	1.71842	1.88729	1.08841	1.22844	0.993302	1.62828	0.674948	2.17556	0.623591	0.799923	0.631033	0.71683	0.410512	0.477797	0.729733	0.628384	0.867124	5.36218	5.1254	4.56352	3.64902
370	0.967423	1.02456	0.902052	1.06649	1.09281	0.853742	1.73935	1.93412	1.1049	1.23039	0.996007	1.6783	0.679164	2.19889	0.626023	0.799157	0.634397	0.715965	0.42217	0.492042	0.738139	0.63513	0.875734	5.37802	5.13391	4.57217	3.63775
375	0.964665	1.02883	0.904775	1.05138	1.09897	0.870455	1.75934	1.98418	1.11103	1.23786	0.999126	1.72358	0.67706	2.22102	0.626164	0.798092	0.633521	0.716266	0.419797	0.494502	0.744572	0.638486	0.874391	5.39002	5.14955	4.5878	3.63183
380	0.963263	1.02568	0.912094	1.04928	1.08154	0.901563	1.78704	2.01244	1.11629	1.24052	0.99622	1.7825	0.670656	2.24817	0.627379	0.801656	0.632837	0.715371	0.422051	0.500814	0.75916	0.647477	0.88011	5.39713	5.15458	4.60643	3.62822
385	0.964611	1.02655	0.912382	1.04615	1.08719	0.855152	1.82117	2.0542	1.12501	1.25076	0.998201	1.81238	0.666578	2.28938	0.625455	0.802621	0.628488	0.7168	0.426862	0.495262	0.767236	0.658635	0.890055	5.40778	5.17163	4.61229	3.62
390	0.96608	1.0172	0.918548	1.04743	1.08682	0.858758	1.84023	2.09857	1.13609	1.25573	0.996093	1.84981	0.670353	2.31808	0.627172	0.80437	0.628515	0.715718	0.432833	0.501412	0.775587	0.662289	0.900289	5.41054	5.18146	4.6203	3.61847
395	0.969976	1.01272	0.912064	1.03083	1.07232	0.82942	1.86577	2.13783	1.15376	1.26863	0.997565	1.88533	0.66115	2.35217	0.627839	0.805365	0.62785	0.714579	0.433096	0.506314	0.778478	0.671656	0.912435	5.41933	5.19482	4.62239	3.61555
400	0.973993	1.0157	0.909792	1.04965	1.08048	0.842426	1.89368	2.19188	1.15392	1.27698	0.997086	1.93093	0.663478	2.37442	0.628855	0.80758	0.627103	0.715867	0.441663	0.506369	0.788484	0.677894	0.912735	5.42723	5.20183	4.62844	3.61212
405	0.971146	1.01856	0.915103	1.03984	1.09736	0.884641	1.92469	2.22615	1.1687	1.28346	0.99592	1.95793	0.663354	2.41537	0.627639	0.810041	0.625196	0.710855	0.441909	0.507357	0.810856	0.68408	0.918819	5.42774	5.21424	4.62317	3.61456
410	0.96829	1.01553	0.915897	1.04814	1.08182	0.857785	1.93583	2.25496	1.17907	1.29615	0.991897	1.99184	0.654972	2.44662	0.626901	0.810322	0.622964	0.709203	0.445418	0.514383	0.808994	0.688984	0.926146	5.43324	5.21446	4.62284	3.62381
415	0.96873	1.01366	0.914494	1.02771	1.06329	0.887474	1.94989	2.29223	1.18201	1.29681	0.990497	2.04208	0.657221	2.48167	0.629064	0.811564	0.627189	0.710478	0.451065	0.515214	0.815729	0.706869	0.932031	5.44473	5.21735	4.65075	3.61766
420	0.967434	1.01036	0.914105	1.03227	1.06956	0.902006	1.97525	2.3406	1.1991	1.30875	0.988395	2.05505	0.655886	2.51577	0.629357	0.812253	0.629106	0.706968	0.454687	0.530326	0.821014	0.709971	0.938176	5.44452	5.23027	4.63908	3.61688
425	0.970717	1.00678	0.906995	1.04049	1.08495	0.880032	1.99961	2.38004	1.21637	1.3234	0.991478	2.0907	0.654782	2.55898	0.629042	0.809883	0.629596	0.707269	0.460341	0.527622	0.831808	0.740157	0.940249	5.44991	5.23624	4.64279	3.61953
430	0.968477	1.00125	0.910236	1.03023	1.08142	0.841295	2.02324	2.42933	1.2301	1.33629	0.989147	2.1324	0.653261	2.59499	0.631548	0.814017	0.63335	0.70548	0.462469	0.539089	0.85674	0.745082	0.947993	5.453	5.24165	4.65793	3.62016
435	0.969782	0.999233	0.915759	1.0496	1.0796	0.841751	2.0598	2.47318	1.24385	1.35082	0.989782	2.1634	0.648383	2.6122	0.632608	0.816489	0.634542	0.704247	0.462471	0.543766	0.876819	0.747465	0.956857	5.46	5.25947	4.66029	3.622
440	0.971209	1.00016	0.905186	1.03531	1.07228	0.849646	2.09343	2.51919	1.24064	1.36125	0.986403	2.17934	0.645054	2.66902	0.63361	0.815589	0.63469	0.704725	0.467518	0.547952	0.898648	0.748294	0.978713	5.46292	5.25682	4.66904	3.62334
445	0.977176	0.992135	0.905602	1.05154	1.09577	0.863876	2.12521	2.57077	1.23996	1.38236	0.985187	2.20441	0.644884	2.7083	0.632899	0.817939	0.636611	0.703703	0.473183	0.544424	0.901897	0.75166	0.988395	5.47073	5.2635	4.67675	3.62598
450	0.977337	0.996357	0.90205	1.04417	1.06439	0.856035	2.14885	2.61973	1.24806	1.39987	0.980261	2.27271	0.643254	2.74216	0.636302	0.818349	0.641619	0.703941	0.47745	0.559756	0.916674	0.75174	0.996717	5.47133	5.27731	4.67072	3.63184
455	0.979962	0.997629	0.901104	1.05177	1.04491	0.886605	2.16798	2.67515	1.24514	1.40797	0.980414	2.28577	0.638219	2.76285	0.637393	0.818559	0.642717	0.703191	0.482081	0.570739	0.924903	0.75367	1.00346	5.47587	5.28829	4.67503	3.63079
460	0.975959	1.01008	0.902722	1.05861	1.0766	0.889093	2.18823	2.71616	1.26095	1.42846	0.980359	2.30372	0.638033	2.81575	0.638198	0.819744	0.641449	0.704003	0.489562	0.573357	0.926669	0.752958	1.01139	5.47753	5.29259	4.67772	3.62299
465	0.979383	1.00664	0.90235	1.0568	1.05324	0.863298	2.1821	2.76029	1.26659	1.4416	0.974795	2.34148	0.635956	2.86191	0.640917	0.819989	0.644002	0.704472	0.492501	0.574452	0.938479	0.763669	1.02503	5.48251	5.30268	4.68499	3.62493
470	0.976952	1.0046	0.902543	1.061	1.05333	0.826738	2.19866	2.80449	1.26896	1.44615	0.978146	2.3837	0.634715	2.90151	0.644416	0.821105	0.645839	0.705391	0.496401	0.582801	0.948283	0.770122	1.03692	5.48671	5.30005	4.68551	3.62249
475	0.977389	1.00869	0.899277	1.06419	1.062	0.860165	2.20523	2.84275	1.27863	1.45868	0.975959	2.41245	0.636521	2.9549	0.645418	0.819764	0.651492	0.705396	0.505172	0.587761	0.952733	0.77398	1.04537	5.48576	5.30962	4.69636	3.61675
480	0.976005	1.00627	0.896086	1.03755	1.05831	0.887599	2.2187	2.87676	1.28838	1.46556	0.977251	2.43688	0.632629	3.00276	0.647566	0.819341	0.6564	0.708349	0.502252	0.590438	0.969095	0.780832	1.04694	5.48648	5.31638	4.70349	3.61866
485	0.974669	1.00644	0.905374	1.03168	1.05628	0.886439	2.23811	2.92616	1.30139	1.46899	0.971522	2.47744	0.628753	2.97975	0.649355	0.820814	0.656852	0.705234	0.507897	0.597776	0.985058	0.793689	1.06454	5.48895	5.32853	4.71166	3.62021
490	0.97916	1.00227	0.89969	1.0358	1.0456	0.900781	2.25361	2.96717	1.30919	1.48718	0.967281	2.48214	0.628298	3.05191	0.650537	0.821178	0.657532	0.705773	0.510209	0.609023	0.985169	0.805554	1.06939	5.4859	5.33025	4.69867	3.62027
495	0.980751	1.00543	0.9034	1.02755	1.04065	0.863759	2.26064	3.01436	1.32643	1.48803	0.976322	2.50404	0.625636	3.08446	0.650972	0.821794	0.659053	0.705835	0.523124	0.614656	1.0192	0.816324	1.07787	5.4904	5.32307	4.7155	3.62494
500	0.981429	1.00335	0.905372	1.02063	1.04469	0.839756	2.27415	3.05632	1.33269	1.50529	0.970089	2.49865	0.62031	3.1015	0.651537	0.823675	0.660963	0.705631	0.532365	0.625637	1.02835	0.819802	1.08676	5.4904	5.3301	4.70498	3.63005
505	0.984669	0.995383	0.901629	1.02576	1.02313	0.841554	2.2941	3.10465	1.3355	1.51655	0.97664	2.54034	0.619829	3.12384	0.653184	0.825017	0.666828	0.706093	0.536306	0.63175	1.05168	0.824727	1.10119	5.49352	5.33666	4.71859	3.63669
510	0.984331	0.997692	0.901256	1.02459	1.04443	0.842996	2.30227	3.14671	1.35019	1.53248	0.973092	2.57254	0.621643	3.16251	0.652089	0.825966	0.666964	0.704894	0.537983	0.644281	1.05243	0.838275	1.1159	5.49059	5.33566	4.72217	3.64384
515	0.982611	0.990305	0.900123	1.04326	1.05738	0.81058	2.31861	3.17949	1.36766	1.54284	0.973737	2.58709	0.61793	3.17795	0.652621	0.82844	0.667823	0.704357	0.544185	0.655257	1.04748	0.842549	1.12844	5.49485	5.34544	4.71459	3.66162
520	0.981032	0.985915	0.901364	1.01184	1.03553	0.860198	2.32782	3.23963	1.37951	1.55113	0.974161	2.61335	0.612703	3.18893	0.654398	0.832035	0.67188	0.706824	0.553265	0.653629	1.06802	0.856311	1.14464	5.49483	5.34086	4.72507	3.6535
525	0.977797	0.995377	0.892157	1.03138	1.0322	0.828879	2.33767	3.29077	1.38478	1.55803	0.972496	2.61542	0.615583	3.20315	0.656333	0.833182	0.6717	0.705911	0.55469	0.663473	1.07626	0.867046	1.15745	5.49872	5.352	4.72978	3.65114
530	0.981754	0.992594	0.893872	1.0208	1.0284	0.817727	2.34844	3.32791	1.38872	1.57117	0.96404	2.65489	0.609005	3.24339	0.657654	0.836414	0.671275	0.706649	0.563838	0.660222	1.08916	0.87392	1.16962	5.49834	5.34894	4.73596	3.66239
535	0.981321	0.988347	0.890025	1.01661	1.01238	0.835383	2.34961	3.37837	1.40403	1.58284	0.963195	2.66626	0.610418	3.27555	0.658093	0.835079	0.672213	0.709838	0.569176	0.675391	1.10929	0.885923	1.20391	5.50094	5.35785	4.75116	3.63995
540	0.979942	0.98852	0.894332	1.02579	0.996576	0.867891	2.35231	3.421	1.41019	1.59968	0.964734	2.68958	0.610157	3.27142	0.65801	0.835143	0.675497	0.709024	0.584817	0.679558	1.12408	0.899326	1.21609	5.50209	5.36034	4.7558	3.63691
545	0.981419	0.986832	0.894053	1.03003	1.02139	0.865705	2.35133	3.45632	1.41919	1.61182	0.960047	2.73087	0.609054	3.30156	0.65916	0.837169	0.677121	0.707264	0.589412	0.68473	1.124	0.899137	1.22206	5.50391	5.37014	4.76134	3.63209
550	0.984663	0.985061	0.890451	1.03506	1.01439	0.836679	2.35831	3.49205	1.43082	1.62543	0.958162	2.73018	0.60847	3.32432	0.659336	0.836822	0.67819	0.708594	0.599492	0.699232	1.1486	0.912526	1.23313	5.50546	5.37413	4.76652	3.62631
555	0.982895	0.984704	0.895225	1.05658	0.995969	0.820297	2.36499	3.50839	1.4375	1.64208	0.959137	2.7593	0.607069	3.327	0.662017	0.837735	0.680448	0.707786	0.605566	0.706838	1.16133	0.919895	1.26492	5.50388	5.37843	4.76774	3.61093
560	0.987523	0.983705	0.894763	1.03622	0.992413	0.853951	2.37841	3.54191	1.44844	1.64859	0.956467	2.77668	0.603113	3.33906	0.662798	0.839425	0.682295	0.70722	0.616853	0.712614	1.17079	0.926496	1.27759	5.50484	5.38737	4.77514	3.61185
565	0.981277	0.981036	0.89324	1.05974	1.00067	0.827548	2.38115	3.57552	1.45779	1.65663	0.954013	2.7851	0.604846	3.34545	0.664675	0.839433	0.685569	0.707559	0.624139	0.724797	1.19199	0.937716	1.29504	5.50531	5.38608	4.78867	3.6013
570	0.981787	0.978243	0.897493	1.06557	1.01553	0.880944	2.38572	3.59622	1.46208	1.653	0.950694	2.8236	0.602608	3.36377	0.664016	0.841657	0.686298	0.708602	0.628441	0.733036	1.21141	0.943916	1.30353	5.50323	5.38573	4.78774	3.61179
575	0.980558	0.978042	0.890601	1.05034	1.0035	0.811566	2.39582	3.62531	1.47581	1.67382	0.951436	2.83917	0.602925	3.36971	0.664519	0.842523	0.688066	0.708151	0.638426	0.750541	1.21732	0.949477	1.31384	5.50526	5.38718	4.7971	3.60826
580	0.97738	0.983211	0.888166	1.0713	1.01824	0.822763	2.40617	3.6719	1.48097	1.67992	0.951071	2.88048	0.601853	3.34798	0.665685	0.844843	0.69187	0.712395	0.647948	0.766248	1.23762	0.957882	1.3185	5.50258	5.3922	4.79481	3.61223
585	0.975302	0.981071	0.892548	1.0542	0.994804	0.841933	2.40146	3.70245	1.48213	1.6884	0.954314	2.85954	0.597002	3.35928	0.666976	0.84644	0.693968	0.709246	0.650869	0.790675	1.24945	0.968239	1.33326	5.51018	5.39544	4.81917	3.61171
590	0.979418	0.981465	0.887426	1.04086	1.00203	0.818999	2.42027	3.72512	1.49465	1.69382	0.951353	2.88832	0.599454	3.36006	0.667551	0.848599	0.69424	0.710367	0.656598	0.810059	1.27631	0.978202	1.34275	5.5056	5.40652	4.81813	3.60017
595	0.977722	0.979392	0.893718	1.05943	1.01189	0.81878	2.42546	3.76197	1.51194	1.69987	0.947913	2.91768	0.596133	3.37878	0.668132	0.848599	0.699214	0.708583	0.666488	0.809158	1.31119	0.991766	1.36666	5.50412	5.40485	4.8101	3.6015
600	0.979739	0.979159	0.885906	1.11648	1.02261	0.852331	2.44172	3.78598	1.52302	1.70196	0.951804	2.91052	0.594938	3.39077	0.671588	0.848444	0.701157	0.708263	0.674096	0.814302	1.35494	1.00782	1.38387	5.50631	5.3976	4.80342	3.59566
605	0.981181	0.984537	0.890581	1.13752	1.01411	0.836178	2.44981	3.80352	1.53784	1.70896	0.950497	2.9159	0.596765	3.36907	0.669023	0.849903	0.705355	0.708896	0.682346	0.822964	1.35342	1.01709	1.40376	5.50709	5.41237	4.81615	3.57788
610	0.98283	0.986081	0.884384	1.15264	1.01992	0.803706	2.45274	3.84073	1.54951	1.71447	0.948244	2.91816	0.598028	3.40726	0.673465	0.851779	0.712494	0.707719	0.680385	0.82619	1.44279	1.02479	1.42636	5.51239	5.42218	4.81198	3.57855
615	0.982443	0.994187	0.882788	1.15848	1.00013	0.841886	2.45506	3.87178	1.56141	1.7211	0.947233	2.94911	0.592619	3.37981	0.66866	0.8505	0.716893	0.70889	0.687587	0.826689	1.45837	1.03455	1.44494	5.50664	5.41908	4.82267	3.58043
620	0.98471	0.993956	0.88937	1.13804	0.987773	0.833865	2.45999	3.89346	1.57868	1.73122	0.948583	2.95299	0.593596	3.38077	0.670187	0.850069	0.719487	0.708339	0.699094	0.832261	1.46074	1.04609	1.45915	5.51336	5.42226	4.83701	3.58197
625	0.983636	0.99684	0.890426	1.1491	0.997633	0.837727	2.45455	3.90551	1.59635	1.74207	0.947289	2.93489	0.594552	3.39914	0.673271	0.85185	0.726115	0.706517	0.708336	0.840657	1.46622	1.05153	1.46362	5.5114	5.41831	4.82621	3.57359
630	0.982042	1.00227	0.886854	1.12263	0.976631	0.804527	2.44591	3.9242	1.6063	1.74961	0.945321	2.953	0.591354	3.40732	0.674238	0.852969	0.727422	0.706633	0.710495	0.843208	1.4555	1.06328	1.47886	5.50943	5.43237	4.84042	3.56711
635	0.985195	1.00735	0.877505	1.10519	0.995963	0.828882	2.45509	3.95101	1.62279	1.75364	0.948247	2.97828	0.592732	3.37981	0.675505	0.853722	0.733053	0.706513	0.721702	0.860453	1.45767	1.07407	1.49846	5.50353	5.42873	4.82398	3.5771
640	0.990552	1.00678	0.88139	1.10911	0.986235	0.849462	2.4604	3.9681	1.6347	1.76218	0.946285	2.95573	0.594843	3.43045	0.677804	0.855394	0.737166	0.706006	0.726035	0.866223	1.45169	1.07691	1.50732	5.50775	5.43493	4.82713	3.57453
645	0.986686	1.00033	0.876688	1.09861	0.981264	0.828	2.46277	3.97964	1.64623	1.76442	0.939763	2.97584	0.591034	3.39481	0.678912	0.85471	0.737111	0.703442	0.738468	0.868371	1.44622	1.08627	1.52099	5.50618	5.4311	4.83868	3.56165
650	0.987885	1.00677	0.876174	1.07754	0.993299	0.824167	2.47619	4.0099	1.65104	1.76828	0.94216	3.00822	0.592181	3.38192	0.679733	0.857154	0.742043	0.702793	0.745179	0.877915	1.44936	1.09863	1.53276	5.50973	5.43551	4.84059	3.56573
655	0.984911	1.01113	0.872625	1.11953	0.985744	0.816435	2.48478	4.02091	1.66458	1.77337	0.943515	2.99423	0.592573	3.38448	0.682099	0.85616	0.742946	0.699481	0.750853	0.879682	1.45559	1.10761	1.55476	5.50424	5.44025	4.8575	3.56765
660	0.986858	1.00998	0.873319	1.0997	1.00085	0.850114	2.48463	4.06354	1.66829	1.77462	0.940457	2.99593	0.593083	3.373	0.684405	0.857963	0.746436	0.700492	0.761719	0.881219	1.45568	1.11687	1.56829	5.50651	5.44083	4.86273	3.57176
665	0.986543	1.00638	0.867885	1.11612	0.995268	0.838017	2.49379	4.08645	1.67719	1.77027	0.943448	2.9996	0.589981	3.3824	0.684718	0.860305	0.746619	0.701163	0.764906	0.89587	1.46143	1.13034	1.59071	5.508	5.43591	4.85391	3.57159
670	0.985804	1.00512	0.868005	1.10362	0.988092	0.806742	2.48691	4.11141	1.68137	1.77133	0.941234	3.00495	0.5893	3.34929	0.685944	0.859885	0.747977	0.700386	0.771634	0.896516	1.45328	1.13813	1.6142	5.50227	5.44651	4.85947	3.5704
675	0.985064	1.00362	0.870259	1.09558	0.978771	0.831415	2.49068	4.11358	1.67475	1.77453	0.937713	3.0119	0.590168	3.34771	0.688492	0.860139	0.75211	0.701544	0.779819	0.910224	1.47415	1.14593	1.63443	5.50797	5.45082	4.8785	3.57287
680	0.984362	0.997233	0.86741	1.08171	0.98554	0.818164	2.48705	4.12817	1.67625	1.7732	0.943714	3.01767	0.591393	3.35768	0.68902	0.860479	0.756386	0.702783	0.790988	0.920277	1.48772	1.15781	1.65026	5.50388	5.44953	4.87524	3.57284
685	0.984894	0.997247	0.870783	1.10243	0.970719	0.874419	2.48877	4.1361	1.67621	1.77121	0.936616	3.02297	0.591066	3.35471	0.690504	0.86209	0.759845	0.706302	0.788272	0.930127	1.50544	1.16518	1.66381	5.51203	5.4586	4.88228	3.57395
690	0.981909	0.993999	0.865053	1.08586	0.967831	0.84611	2.48823	4.15076	1.67383	1.767	0.940065	3.04111	0.589649	3.33608	0.692679	0.861279	0.761831	0.705398	0.793575	0.947085	1.51364	1.18344	1.68054	5.50785	5.44354	4.87662	3.57954
695	0.984384	0.990427	0.865392	1.08589	0.977449	0.859722	2.48814	4.16555	1.67969	1.77108	0.934016	3.03928	0.587786	3.3327	0.693386	0.864132	0.764881	0.708146	0.801412	0.949128	1.54462	1.19107	1.68998	5.50439	5.45495	4.88704	3.5724
700	0.981018	0.994319	0.862031	1.09123	0.982815	0.80237	2.48191	4.19519	1.68601	1.76403	0.93057	3.06166	0.588709	3.31676	0.693882	0.863929	0.765416	0.705847	0.809319	0.955402	1.55498	1.20224	1.69523	5.50559	5.45927	4.89489	3.57143
705	0.975067	0.991228	0.86641	1.08461	0.972194	0.812623	2.48358	4.20514	1.68469	1.75975	0.930287	3.04858	0.590726	3.31681	0.694122	0.862895	0.770627	0.708088	0.8125	0.971467	1.57758	1.22073	1.70837	5.50802	5.45682	4.89207	3.56925
710	0.974423	0.994532	0.862304	1.11001	0.967003	0.824917	2.49735	4.22137	1.68087	1.76494	0.926775	3.05511	0.586516	3.31751	0.69588	0.861133	0.77054	0.707399	0.822657	0.973394	1.58231	1.2307	1.72267	5.50764	5.46565	4.906	3.56978
715	0.973987	0.9926	0.868409	1.08431	0.974037	0.812086	2.49317	4.23517	1.69113	1.76469	0.924658	3.086	0.586534	3.29845	0.698464	0.860556	0.772486	0.706075	0.828752	0.983601	1.57073	1.23796	1.74653	5.50318	5.46082	4.90356	3.57234
720	0.970323	0.996108	0.865364	1.09043	0.979896	0.818779	2.49648	4.25959	1.69228	1.76032	0.926983	3.06554	0.583536	3.30797	0.698914	0.861783	0.771359	0.708906	0.828802	0.996148	1.58393	1.24924	1.754	5.50551	5.46016	4.91784	3.56785
725	0.97055	0.997598	0.865195	1.06731	0.987845	0.835423	2.50221	4.25913	1.71665	1.75867	0.926824	3.10144	0.590896	3.27993	0.699757	0.86147	0.773182	0.707359	0.836705	1.00336	1.58877	1.25263	1.7677	5.50352	5.46216	4.91524	3.56556
730	0.971782	1.0039	0.86441	1.07569	0.987851	0.78182	2.50234	4.2762	1.72677	1.75903	0.925582	3.10188	0.58544	3.25014	0.701368	0.859666	0.773851	0.707842	0.839887	1.01333	1.59427	1.26169	1.77924	5.50301	5.46345	4.91282	3.57085
735	0.969765	0.997461	0.863222	1.06454	0.967233	0.882936	2.50288	4.2851	1.73537	1.75106	0.926662	3.09142	0.589041	3.26685	0.702484	0.859567	0.770208	0.706426	0.846882	1.02005	1.59774	1.26459	1.79326	5.50015	5.45994	4.90242	3.56693
740	0.972895	0.999587	0.866782	1.07382	0.963543	0.863531	2.51222	4.28591	1.73985	1.75547	0.925524	3.11332	0.588913	3.25688	0.701753	0.857521	0.772901	0.707136	0.854381	1.02538	1.59215	1.271	1.81041	5.4978	5.46186	4.93558	3.56466
745	0.972437	1.00018	0.862205	1.08002	0.961594	0.83887	2.51054	4.29062	1.74513	1.74329	0.926106	3.11347	0.58734	3.25968	0.704886	0.858364	0.773945	0.707145	0.857048	1.0315	1.60051	1.28316	1.82032	5.49454	5.47143	4.91878	3.55051
750	0.970125	0.993432	0.864131	1.08795	0.973275	0.839355	2.512	4.30609	1.75327	1.75198	0.922037	3.12218	0.591483	3.24748	0.706801	0.859202	0.774408	0.704818	0.870045	1.04235	1.61473	1.2958	1.83135	5.49537	5.47127	4.93108	3.55851
755	0.968193	0.99884	0.865898	1.08786	0.972827	0.885823	2.50613	4.31262	1.75443	1.75381	0.926585	3.12243	0.59121	3.25814	0.706909	0.857159	0.777003	0.705084	0.873679	1.05378	1.6248	1.30337	1.84652	5.49535	5.47597	4.9423	3.55831
760	0.964665	1.00137	0.871518	1.09565	0.939985	0.795701	2.51276	4.31633	1.76703	1.76326	0.931167	3.13329	0.587763	3.20894	0.70924	0.856582	0.777262	0.704075	0.877328	1.0639	1.62414	1.311	1.87679	5.49947	5.46777	4.93339	3.55223
765	0.960332	1.0032	0.859141	1.09979	0.973598	0.851844	2.50837	4.32445	1.77117	1.75166	0.93078	3.1408	0.58745	3.19728	0.711274	0.857472	0.778608	0.705125	0.884434	1.07547	1.6269	1.32221	1.88546	5.49743	5.4704	4.94578	3.54947
770	0.959115	1.00286	0.864631	1.09787	0.979837	0.858776	2.51763	4.33971	1.77168	1.75281	0.932643	3.14103	0.589647	3.20148	0.711314	0.855265	0.777239	0.704624	0.893713	1.08797	1.6312	1.3393	1.89775	5.49323	5.47103	4.96493	3.5451
775	0.959246	1.00823	0.858253	1.08978	0.969046	0.843329	2.50472	4.36141	1.77851	1.74645	0.934963	3.16114	0.589034	3.18963	0.713519	0.856802	0.779272	0.704428	0.895833	1.09496	1.65388	1.35121	1.93169	5.49137	5.46988	4.93285	3.54202
780	0.960133	1.00369	0.865267	1.09673	0.982803	0.853708	2.50216	4.36929	1.77791	1.74923	0.931016	3.1561	0.587938	3.15762	0.713489	0.855539	0.779556	0.702499	0.900708	1.10403	1.67512	1.35672	1.97341	5.48924	5.47914	4.93293	3.53893
785	0.961631	1.00447	0.864324	1.08591	0.965775	0.876063	2.50112	4.37407	1.79039	1.74532	0.934377	3.16934	0.588196	3.16994	0.712973	0.857175	0.779872	0.702525	0.911431	1.11157	1.68258	1.37197	2.01882	5.49275	5.48041	4.96165	3.53627
790	0.958311	1.00408	0.85742	1.08682	0.985906	0.851839	2.50824	4.37211	1.79439	1.74801	0.927662	3.17173	0.588813	3.16374	0.71316	0.857382	0.780169	0.700897	0.915266	1.12676	1.69751	1.3702	2.04189	5.49543	5.47184	4.9459	3.5406
795	0.961371	1.00486	0.858325	1.09773	0.995961	0.842012	2.50028	4.37784	1.79242	1.74338	0.930332	3.16331	0.586206	3.1562	0.712862	0.85674	0.781358	0.697063	0.928073	1.13594	1.70345	1.38003	2.06275	5.49193	5.47503	4.95739	3.52597
800	0.965611	1.01008	0.860729	1.09545	0.987999	0.833611	2.49772	4.39715	1.7966	1.74348	0.927524	3.17681	0.590535	3.13863	0.714829	0.855951	0.780502	0.697912	0.937522	1.14173	1.7065	1.38621	2.08138	5.49293	5.47082	4.96403	3.53127
805	0.963833	1.00832	0.858891	1.1009	0.992056	0.84736	2.49882	4.38873	1.79895	1.74597	0.932032	3.17047	0.593845	3.12285	0.713839	0.85645	0.781629	0.698076	0.936081	1.15533	1.72683	1.39218	2.10383	5.48586	5.47376	4.96314	3.53071
810	0.965278	1.00777	0.858408	1.11469	0.993607	0.852748	2.49639	4.41332	1.80817	1.74001	0.929345	3.16613	0.584876	3.11962	0.715029	0.855513	0.782645	0.696505	0.949888	1.16435	1.73206	1.39588	2.11341	5.48872	5.47779	4.96265	3.52365
815	0.965067	1.01285	0.860682	1.12211	0.979358	0.87338	2.50224	4.42578	1.81118	1.74629	0.93037	3.16999	0.588645	3.10252	0.717534	0.856016	0.78126	0.694183	0.953354	1.17297	1.72643	1.40425	2.14189	5.49047	5.48747	4.96453	3.52612
820	0.964809	1.01016	0.861316	1.1019	1.00644	0.827175	2.50512	4.43835	1.8177	1.74395	0.923625	3.17876	0.585755	3.09844	0.718563	0.853196	0.779554	0.694222	0.957112	1.17824	1.71915	1.40801	2.22639	5.48694	5.4925	4.97857	3.5298
825	0.967045	1.01706	0.867347	1.10646	0.999683	0.858547	2.50656	4.4341	1.82548	1.74338	0.926698	3.16034	0.588237	3.07011	0.71692	0.850549	0.78038	0.693998	0.965213	1.19663	1.7318	1.41816	2.25939	5.48407	5.49328	4.98359	3.52407
830	0.966449	1.01311	0.865701	1.12764	0.983621	0.887232	2.50419	4.43851	1.83436	1.74111	0.926001	3.15546	0.586272	3.08053	0.717744	0.853812	0.77922	0.696121	0.972438	1.19974	1.75127	1.42312	2.27734	5.48793	5.49447	4.99268	3.52062
835	0.970503	1.01414	0.864998	1.10822	0.974771	0.869887	2.50454	4.45399	1.83644	1.74319	0.924096	3.16383	0.590451	3.05316	0.715968	0.849204	0.779603	0.693979	0.981542	1.2162	1.7533	1.43305	2.29333	5.4844	5.49444	4.98323	3.51955
840	0.968264	1.01435	0.861792	1.13975	0.976269	0.837953	2.5119	4.45393	1.83884	1.74045	0.927357	3.18849	0.586379	3.04189	0.716374	0.850202	0.779938	0.690739	0.987306	1.22169	1.76125	1.4426	2.30933	5.47947	5.49686	4.97625	3.53311
845	0.97214	1.00543	0.856433	1.14483	0.977407	0.880583	2.51158	4.46179	1.83627	1.73074	0.923001	3.17003	0.586568	3.04296	0.718301	0.850134	0.779185	0.692168	0.996002	1.22268	1.78316	1.44579	2.31006	5.48437	5.49698	4.9792	3.53165				Figure 1E							Figure 1G
850	0.971605	1.00413	0.855404	1.14874	0.952272	0.831811	2.51579	4.45613	1.8419	1.73578	0.924747	3.18801	0.586934	3.01891	0.715255	0.84857	0.778723	0.691281	1.00378	1.24041	1.79594	1.45272	2.29862	5.48277	5.50094	4.99485	3.53032				Control	300 uM Pyo	300 uM 1-HP	300 uM Pyo + 1-HP	Extracted pyo			Control	150 uM Pyocyanin	300 uM 1-hydroxyphenazine	BenzeCl	VBIT-12	DS16570511
855	0.970859	1.00329	0.858119	1.14986	0.970873	0.846789	2.51154	4.45609	1.85076	1.7407	0.925338	3.18676	0.586291	3.01147	0.71513	0.847205	0.777516	0.691796	1.01184	1.24814	1.80798	1.45969	2.29124	5.4858	5.5024	5.00707	3.52774			Patient 1	0.637851	2.16967	0.611327	1.01733	1.04577			0.908368	1.15854	0.755397	1.30388	0.575523	2.03571
860	0.966352	1.00318	0.858142	1.16293	0.99307	0.804376	2.5113	4.46322	1.86295	1.73864	0.929584	3.2046	0.587292	3.0044	0.715005	0.847248	0.775078	0.689815	1.0204	1.25088	1.81353	1.46824	2.29853	5.47527	5.48829	5.01344	3.51893				0.787545	1.41389	0.584248	1.01079	1.4298			0.812088	1.83845	0.760037	1.50046	1.1024	1.51231
865	0.966986	1.01111	0.862499	1.17933	0.962492	0.865737	2.51503	4.47109	1.86336	1.73813	0.923801	3.19583	0.589503	3.00568	0.714477	0.846175	0.775902	0.688851	1.03143	1.26426	1.82448	1.47626	2.30916	5.47799	5.50497	5.00631	3.52821				0.888591	1.84059	0.508364	1.34748	1.37964			0.942164	2.7331	0.683101	1.16765	2.5512	1.735
870	0.964829	1.00701	0.857914	1.18107	0.956	0.839033	2.52118	4.47946	1.86697	1.73312	0.926897	3.1923	0.588454	2.98388	0.713055	0.844071	0.775305	0.686366	1.03989	1.26878	1.8151	1.48545	2.34788	5.47725	5.50175	5.00163	3.51449				0.890275	1.2774	0.671466	0.962458	1.27938			1.04123	1.41339		2.07023		1.69559
875	0.968622	1.00467	0.858956	1.18047	0.945883	0.856288	2.51759	4.4891	1.87397	1.73254	0.925989	3.16651	0.586678	2.98219	0.715431	0.845164	0.774276	0.685208	1.049	1.27828	1.84093	1.49381	2.39093	5.48208	5.49266	5.01016	3.5205			Patinet 2	0.711934	1.41458	0.962627	0.50771	0.954004			0.787405			1.90158
880	0.967327	1.00676	0.853339	1.19135	0.940442	0.843823	2.52773	4.4878	1.86786	1.72594	0.929133	3.18884	0.585557	2.95779	0.7157	0.843247	0.775442	0.685049	1.05766	1.28916	1.83454	1.49612	2.43058	5.47385	5.49643	5.00751	3.51342				0.976933	1.42583	0.671074	0.378761	1.12641						1.29031
885	0.9738	1.00358	0.861986	1.18892	0.953131	0.85938	2.52284	4.4919	1.87727	1.73027	0.926179	3.18595	0.585112	2.94816	0.717324	0.840951	0.77567	0.683427	1.08001	1.29611	1.84406	1.50035	2.4344	5.47649	5.50482	5.00821	3.51271				0.973259	0.971813	0.806212	0.67527	4.54191
890	0.965997	1.0009	0.861141	1.19652	0.966295	0.857458	2.52475	4.50071	1.88474	1.72416	0.93039	3.17659	0.587459	2.94407	0.716552	0.840395	0.774528	0.684657	1.08633	1.30605	1.85316	1.50632	2.43184	5.47493	5.50794	5.01821	3.50233			Patinet 3	0.974461	1.03331	0.727475	0.648908	5.72039
895	0.968094	1.00325	0.851403	1.19225	0.932633	0.878456	2.53093	4.50847	1.89143	1.72	0.929069	3.17899	0.586833	2.94255	0.716803	0.838657	0.773526	0.684716	1.08988	1.31458	1.846	1.51279	2.41181	5.47968	5.50164	5.00584	3.50248				0.78075	0.828146	0.635106	0.601988	5.07321
900	0.972009	1.00195	0.848887	1.21216	0.949156	0.906273	2.52769	4.50544	1.89623	1.72376	0.918661	3.17712	0.585259	2.92163	0.717323	0.839166	0.772632	0.682474	1.08997	1.32333	1.85545	1.52311	2.4074	5.47356	5.50788	5.00819	3.51315				0.945159	1.43078	0.780813	0.425293
																															0.857488	1.08388		0.661834
																																1.4474
Figure 1D
Time (seconds)	HBSS (Control)											300 uM Pyocyanin												300 uM 1-hydroxyphenazine										300 uM pyocyanin + 1-hydroxyphenazine											Extracted pyocyanin
0	1	1	1	1	1	1	1	1	1	1	1	1	1	1	1	1	1	1	1	1	1	1	1	1	1	1	1	1	1	1	1	1	1	1	1	1	1	1	1	1	1	1	1	1	1	1	1	1	1
5	1.00906	1.03324	0.989735	1.00957	1.02028	0.990838	0.993669	1.02226	0.994278	0.988915	0.995227	0.990351	0.984605	1.005	0.998169	1.01765	0.991245	1.00591	0.974282	0.98602	0.989494	0.947022	1.03479	1.03591	1.06937	1.05303	0.995158	1.00392	1.00232	0.97518	0.976939	0.962052	0.988819	1.00135	0.98551	1.01563	1.00172	0.998058	0.989545	1.01185	1.00671	0.990548	0.992856	0.997446	0.996216	0.987391	1.03305	0.991267	0.977402
10	0.993447	1.0174	0.985118	0.996953	1.01753	1.04031	1.0127	1.03119	0.985531	0.977303	1.00943	1.00114	0.994649	1.00349	0.993233	0.952848	1.04368	0.993502	0.982823	0.968069	0.992651	0.961769	1.1739	1.00406	0.989862	1.00616	0.97794	1.0131	0.984845	0.977755	0.977587	0.973413	1.01537	0.996003	0.994255	1.00352	1.00334	0.999392	0.996423	1.00978	0.991032	0.994605	0.991408	0.995741	0.984975	0.99398	1.06078	1.03876	0.99374
15	0.993005	1.00443	0.993486	1.01914	1.00808	0.965848	0.989229	1.01493	0.984236	1.04034	1.00055	1.0094	0.989249	1.00509	0.991376	0.9781	1.00021	1.02819	0.996071	0.988647	0.995553	0.960758	1.11358	1.0114	1.05717	1.06617	1.00691	1.00211	0.956032	0.976037	0.966777	0.981212	1.03225	1.00239	0.996329	0.996129	1.00617	0.99804	0.989055	1.01479	0.997247	0.996697	0.991957	0.997325	0.986222	1.0182	1.03448	0.991994	0.94896
20	0.989209	0.996707	0.98715	1.01313	1.0122	0.977562	1.01305	1.01074	1.00017	1.00086	0.989783	1.01233	0.981082	1.00576	0.989142	0.927541	0.987587	1.03072	0.9762	1.00011	0.98072	1.0205	1.12937	0.995067	1.01859	1.02132	1.02407	1.01038	0.889413	0.960036	0.94686	0.988694	1.04412	1.00277	0.99839	0.970138	0.992866	0.996454	0.993239	1.01848	0.994113	0.981059	0.987823	1.00072	0.976327	1.00311	1.05753	1.00784	0.950995
25	0.986245	1.00439	1.00223	1.01501	0.980605	1.00032	1.01339	1.00717	1.01717	0.979484	0.998532	1.00577	0.985897	1.01433	0.997216	0.918131	0.958697	0.99038	1.01414	0.961323	1.00795	0.978665	1.03341	1.00773	1.0304	1.0451	0.958989	1.01871	0.845675	0.951115	0.967989	0.994856	1.05147	0.99654	1.01568	1.0131	1.00067	0.996016	0.987529	1.01219	1.00183	1.00078	0.98335	0.990057	0.969583	1.0173	1.06515	0.999911	0.987228
30	0.980172	0.991175	1.00459	1.01672	0.990636	1.01596	1.02579	0.96306	1.02441	1.00914	0.984012	1.03524	0.973295	1.00694	1.03021	0.922131	1.02112	0.996304	0.979247	0.964211	0.987033	0.984323	1.05563	1.02119	1.04728	1.04441	1.03218	1.02787	0.809802	0.979593	0.961365	0.970406	1.01553	0.99791	0.996573	0.982418	0.988668	0.987599	0.979879	1.00679	1.00859	0.976273	0.987453	0.993017	0.937375	1.01603	1.05054	1.00523	0.974505
35	0.973335	0.977774	0.984201	1.04663	0.991633	0.977013	1.03094	0.951405	0.960549	1.00473	0.996688	1.04545	0.975805	1.00005	1.00501	0.93011	0.960975	0.991655	1.00747	1.00571	1.00383	0.972744	1.0561	1.04168	0.996212	0.98762	0.997998	1.01817	0.792498	0.96404	0.96417	0.990885	1.03262	0.991896	0.997782	0.986815	0.997401	0.986568	0.985637	1.01142	1.00647	0.9788	0.983429	0.990112	0.951622	1.00857	1.04203	1.04591	0.975124
40	0.984935	0.983418	0.977776	1.01649	0.979391	1.02839	1.01363	0.979788	0.9829	1.00998	0.986432	1.04334	0.96954	1.01911	1.0014	0.860004	0.986538	0.983668	0.989417	0.993414	0.984974	0.949169	1.08228	1.01469	1.0181	1.02191	1.01425	1.02502	0.791168	0.97655	0.950083	0.970782	1.01679	0.98735	0.988782	0.990583	1.00475	0.978807	0.981816	1.0151	0.997873	0.974661	0.981657	0.990889	0.917725	1.03398	1.05641	1.01628	0.925047
45	0.974792	0.967998	1.00421	1.02272	0.963069	1.00175	1.02269	0.980861	0.987573	0.996575	0.982581	1.02147	0.977265	1.01179	1.01254	0.890733	0.958766	0.983552	1.00239	0.986041	1.00386	0.988183	1.07918	1.01418	1.02017	0.967941	1.09353	1.06061	0.767029	0.960093	0.973941	0.987346	1.01042	0.988132	1.00215	0.986326	1.01657	0.981504	0.97891	1.01189	0.990441	0.968634	0.97532	0.989902	0.910681	1.01247	1.06433	1.03634	0.910889
50	0.96448	0.952094	0.982155	1.00128	0.963486	0.986273	1.04799	1.01299	0.970797	1.01157	0.980795	1.01334	0.96727	0.994612	1.00801	0.883801	0.942779	0.956671	1.00982	0.980742	0.966996	0.954101	1.16347	1.03271	0.984937	1.04406	1.10777	1.07784	0.776008	0.929739	0.966508	0.988248	1.02558	0.993357	0.976892	0.988739	0.999474	0.97927	0.97509	1.00973	0.989144	0.963922	0.976256	0.991838	0.907788	1.03123	1.03733	1.02212	0.904721
55	0.969327	0.943737	0.964685	1.01046	0.97581	0.962582	1.00829	0.968453	1.05636	0.998395	0.965077	1.02022	0.98012	0.999494	1.0392	0.905246	0.967486	0.948732	0.983849	0.974378	0.951672	1.00914	1.09503	1.01588	0.970364	0.985835	1.10197	1.03985	0.77002	0.952859	0.9558	0.999832	1.05948	0.987808	0.998841	0.98227	1.00512	0.985548	0.97157	0.998286	0.980441	0.967118	0.977881	0.992806	0.885391	1.02694	1.04422	1.01467	0.952932
60	0.96779	0.9551	0.985976	0.993004	0.999538	1.02032	1.03383	0.990701	0.977577	0.988191	0.974983	1.02296	0.988961	0.996991	1.0356	0.913056	0.997839	0.948865	0.983927	1.00466	0.956709	0.962243	1.07401	1.00841	1.08712	1.0206	1.0677	1.02182	0.776501	0.948557	0.942055	0.966253	1.02382	0.98428	0.99545	1.00162	0.996771	0.991484	0.96749	0.996475	0.988045	0.952079	0.977144	0.994426	0.884901	1.02432	1.06591	1.03477	0.943998
65	0.970375	0.965767	0.982452	1.01844	0.96724	1.01366	1.00565	1.02388	0.977149	1.0294	0.965111	1.02919	0.987551	1.01419	1.04091	0.906816	1.0229	0.930333	0.988666	0.958102	0.936314	0.992348	1.11945	1.03796	1.01905	0.980582	1.00553	1.02311	0.748583	0.962947	0.948182	0.946645	1.01781	0.984321	1.00319	0.985159	1.00626	0.998977	0.969386	1.01003	0.9939	0.957269	0.982267	0.987293	0.874512	0.995175	1.00565	1.00761	0.886097
70	0.971682	0.963971	0.990515	1.02491	0.986131	0.95691	1.00568	1.0039	1.01833	0.987796	0.959945	1.0635	0.990966	1.01443	1.00758	0.888622	0.960472	0.960724	1.00358	0.949432	0.913791	0.960903	1.06695	1.03904	1.03582	0.96166	1.02433	1.02589	0.773719	0.962194	0.967992	0.954804	1.03074	0.986443	1.00457	0.987603	1.01459	1.00785	0.96962	0.997434	0.982364	0.954975	0.976904	0.987653	0.88594	1.01869	1.01052	1.00633	0.97867
75	0.958269	0.943059	0.97833	1.02858	0.973244	0.989039	1.03236	0.971261	1.00343	1.03407	0.980319	1.09102	0.96902	1.0314	1.02931	0.932995	0.96235	0.956428	1.01155	0.964115	0.936971	1.00396	1.01821	1.01512	0.960022	0.904037	1.02194	1.00368	0.772483	0.95625	0.94858	0.984827	1.06905	0.988526	0.979986	0.982151	1.01754	1.01213	0.966235	0.997015	0.985609	0.963307	0.973729	0.990616	0.866326	1.02111	1.01347	1.01454	0.925772
80	0.956565	0.959648	0.982406	1.01177	0.964582	1.00488	1.03671	0.994904	1.03226	1.03141	0.967252	1.11753	0.98175	1.03413	1.01431	0.916505	0.983167	0.946085	0.977846	0.926377	0.928592	0.97904	1.00069	0.988022	1.01535	1.03642	1.00623	0.983399	0.756074	0.943026	0.970365	0.971302	1.05961	0.986416	0.977165	0.993135	1.02457	1.00888	0.969342	0.99197	0.985093	0.955495	0.97026	0.993718	0.881272	1.00925	1.02705	0.996553	0.896708
85	0.959005	0.93678	0.974838	1.00567	0.969246	1.02157	0.988337	0.992871	1.00918	1.03066	0.987239	1.10868	0.975678	1.02997	1.04886	0.889901	0.96364	0.947191	0.993143	0.961982	0.930726	0.940477	0.947904	1.01839	1.04983	0.98888	0.987591	0.983669	0.763623	0.931261	0.965774	0.942257	1.1022	0.984885	0.993662	0.983028	1.02426	1.00502	0.965483	0.995149	0.983214	0.952875	0.970333	0.99836	0.881159	1.01548	1.06998	1.02537	0.903477
90	0.948141	0.933164	0.967496	1.02143	0.956829	1.02067	1.03086	0.977637	0.999244	1.01624	0.984168	1.09713	0.952762	1.0233	1.02713	0.871299	0.983754	0.953192	0.981072	0.966937	0.948151	0.995913	0.991491	1.02596	1.02988	1.0234	0.97287	0.998355	0.773154	0.943066	0.970595	0.97659	1.06372	0.992283	0.982616	0.982426	1.00648	1.00289	0.973063	0.994789	0.981154	0.957808	0.968446	1.00024	0.85968	0.980051	1.0538	1.03311	0.891006
95	0.89772	1.0271	0.973551	0.97954	0.940468	1.07564	0.972776	1.10941	0.941457	0.987532	0.975471	1.02607	1.0737	0.994735	0.951506	0.900652	0.970648	0.915429	0.92966	0.916353	0.867606	0.877724	0.886019	0.747101	0.777548	0.634575	0.628853	0.888451	0.674304	0.641875	0.95816	1.02259	0.772179	0.961125	0.906577	1.1152	1.00116	0.80528	0.679582	0.875187	0.815158	0.914404	0.770617	0.863186	0.863649	1.09231	1.04964	1.11436	0.967145
100	0.889982	1.02313	0.952892	0.979033	0.932381	0.974231	0.983732	0.971277	0.98065	0.99415	0.990999	0.860863	0.969547	0.858022	0.84401	0.804558	0.865214	0.955846	0.958372	0.944251	0.766436	0.879738	0.806378	0.631265	0.638413	0.565298	0.54125	0.705725	0.59923	0.567947	0.884662	0.986476	0.631699	0.934041	0.819702	1.13491	1.01416	0.631244	0.563215	0.75132	0.636085	0.805455	0.617466	0.7132	0.924335	1.2693	1.2713	1.22276	1.25443
105	0.891232	1.00599	0.939452	1.0196	0.927007	1.03793	0.960655	1.03255	0.926094	1.00703	0.976157	0.754043	0.901849	0.805919	0.799867	0.743932	0.898998	0.96236	0.985754	0.981296	0.77599	0.882546	0.882371	0.58633	0.581011	0.553497	0.551567	0.683482	0.601593	0.540945	0.847363	0.964033	0.616589	0.887763	0.806562	1.08731	0.915777	0.572438	0.498707	0.677822	0.606048	0.708255	0.558251	0.649438	1.0746	1.39444	1.51687	1.30547	1.29836
110	0.883926	1.00164	0.943728	1.02402	0.956938	1.0402	0.978128	1.01714	0.957868	1.00416	0.986352	0.688912	0.846675	0.789394	0.811597	0.781249	0.860016	0.951992	0.98017	0.933512	0.758985	0.830197	0.904458	0.569138	0.622167	0.512904	0.519136	0.655235	0.602006	0.542898	0.815322	0.979184	0.605104	0.852068	0.776802	1.0427	0.90287	0.517944	0.465464	0.652022	0.570777	0.644458	0.512942	0.611618	1.17805	1.48955	1.73597	1.34196	1.37227
115	0.885177	1.00997	0.939417	1.00129	0.942526	1.01273	0.964227	1.01113	0.91353	1.0053	0.997523	0.656143	0.814833	0.769005	0.798643	0.77224	1.01475	0.991209	0.988786	0.979047	0.748095	0.84391	0.946539	0.589982	0.626102	0.471734	0.575838	0.647769	0.603316	0.537897	0.817326	0.984376	0.618257	0.846709	0.823689	1.016	0.902676	0.483913	0.437732	0.641053	0.561798	0.584295	0.48354	0.58962	1.27846	1.54059	1.88094	1.37342	1.42359
120	0.885809	0.995952	0.934028	0.974811	0.959587	0.993779	0.955781	1.02205	0.915643	1.03318	1.00373	0.63865	0.792248	0.775584	0.796277	0.780775	1.03972	0.989428	1.00992	0.958882	0.781593	0.856129	1.04629	0.558945	0.604373	0.590733	0.565677	0.648382	0.667968	0.527717	0.80136	0.991718	0.601253	0.845219	0.889875	1.007	0.895761	0.454264	0.426205	0.639816	0.545539	0.54238	0.466109	0.589889	1.39953	1.57678	1.98275	1.38694	1.44918
125	0.888395	1.01667	0.933241	1.0006	0.934126	0.977692	0.975679	1.01204	0.953435	1.02138	1.0159	0.629122	0.780517	0.801312	0.818385	0.834979	1.30026	0.965203	1.01245	1.00791	0.748141	0.88804	0.955319	0.568026	0.564926	0.418144	0.545783	0.650558	0.794947	0.517003	0.8041	0.983476	0.596544	0.839279	0.898383	0.996199	0.869226	0.434795	0.410669	0.615851	0.552724	0.506492	0.443079	0.579146	1.47213	1.586	2.08345	1.36199	1.44319
130	0.892992	0.982621	0.928785	0.99819	0.949908	0.966023	0.987787	0.980376	0.888704	1.01458	1.0529	0.617178	0.766881	0.814876	0.816595	0.90684	1.4062	0.97361	0.992188	0.977778	0.772813	0.864285	1.02267	0.527207	0.630955	0.48099	0.543969	0.647905	0.918283	0.520695	0.811411	0.971938	0.600197	0.831148	0.894622	1.02085	0.864341	0.426584	0.405603	0.627887	0.540671	0.495484	0.431496	0.582881	1.56795	1.5936	2.18073	1.38593	1.41473
135	0.880898	0.990432	0.937191	0.999474	0.940696	0.981957	0.992161	1.00419	0.92635	0.996617	1.03314	0.613161	0.762754	0.803075	0.817771	1.0119	1.38189	0.979827	1.01237	1.01978	0.760207	0.853005	1.01149	0.534332	0.602955	0.592206	0.557815	0.661972	0.947661	0.515748	0.814556	0.928417	0.592298	0.831916	0.894662	1.0088	0.874004	0.415164	0.400801	0.615066	0.533352	0.47609	0.430605	0.579569	1.65881	1.59185	2.24672	1.38306	1.38178
140	0.888506	0.991418	0.944365	1.00627	0.925007	0.946317	0.995511	1.00765	0.882352	1.04335	1.02679	0.616536	0.764082	0.813469	0.853833	1.04184	1.47111	0.958009	1.02453	0.987822	0.77497	0.867156	1.02361	0.515572	0.572966	0.602245	0.565805	0.634	0.894292	0.50983	0.834443	0.966043	0.584799	0.822783	0.884375	1.01803	0.860717	0.408157	0.396787	0.612961	0.519473	0.468997	0.412592	0.576773	1.72825	1.5987	2.30446	1.36781	1.38994
145	0.886549	0.994615	0.948364	1.00022	0.938447	0.979151	0.998606	0.978508	0.929067	1.00291	1.02235	0.605813	0.772117	0.798481	0.818996	1.10482	1.46628	0.95426	1.04127	1.02517	0.807566	0.825382	1.02139	0.528116	0.536447	0.444817	0.5577	0.650266	0.8029	0.501966	0.82399	0.933231	0.61277	0.822968	0.870082	1.01379	0.878421	0.406017	0.3946	0.627725	0.511366	0.470731	0.410274	0.578976	1.80637	1.5893	2.37184	1.35172	1.3516
150	0.882862	0.981657	0.933136	0.986816	0.939488	0.987743	0.986849	0.989043	0.87795	1.03429	1.02466	0.606627	0.77459	0.821196	0.862728	1.18041	1.47672	0.965847	1.02215	0.961173	0.822192	0.858792	1.16999	0.506853	0.578211	0.385863	0.565356	0.649261	0.710823	0.493716	0.824015	0.940689	0.616316	0.820817	0.868576	1.01316	0.860045	0.412586	0.392012	0.611942	0.520241	0.460976	0.409235	0.580349	1.85386	1.58574	2.36602	1.3302	1.35799
155	0.885858	0.963393	0.936488	0.98003	0.916116	1.02998	0.975842	0.953987	0.90996	1.02426	1.00023	0.628143	0.814717	0.822281	0.852427	1.10913	1.44578	0.959602	1.04751	0.977154	0.825931	0.907083	1.51707	0.506165	0.61749	0.562042	0.548532	0.656867	0.648392	0.505702	0.822965	0.901418	0.60888	0.823657	0.842342	1.00882	0.878197	0.408846	0.391238	0.610387	0.509964	0.462685	0.404498	0.576038	1.88857	1.55992	2.39242	1.34382	1.31886
160	0.883365	0.96336	0.941215	0.970745	0.941176	0.995606	0.967943	0.967	0.881399	1.02268	1.00373	0.619834	0.886373	0.828304	0.83853	1.1082	1.56458	0.96339	1.03807	0.999723	0.803494	0.836624	1.42466	0.517159	0.525627	0.512251	0.584168	0.680063	0.606245	0.506851	0.831562	0.913472	0.624267	0.816353	0.854428	1.02082	0.865849	0.406345	0.388804	0.625974	0.509445	0.466317	0.404225	0.586848	1.89147	1.56088	2.40447	1.33959	1.32856
165	0.873864	0.955612	0.952126	0.985259	0.929348	1.01919	0.976218	1.02076	0.897752	1.04237	1.00575	0.620888	0.904738	0.815637	0.884845	1.14925	1.52936	0.954926	1.04849	0.98946	0.824728	0.879833	1.24196	0.53039	0.60259	0.447093	0.549552	0.681891	0.60068	0.507958	0.826689	0.892119	0.61834	0.819029	0.851281	1.01578	0.867203	0.404692	0.386292	0.617017	0.510468	0.466805	0.405482	0.5805	1.92804	1.54105	2.42147	1.32979	1.2431
170	0.87915	0.954261	0.953233	0.995051	0.939188	1.00234	0.991852	0.971518	0.904662	1.01629	0.99408	0.62405	0.912472	0.820794	0.857536	1.1159	1.53115	0.946269	1.02613	1.0228	0.834706	0.905495	1.33845	0.521249	0.474541	0.523415	0.551606	0.679448	0.616443	0.497334	0.863006	0.901514	0.618202	0.814133	0.842555	1.03996	0.882698	0.411446	0.388128	0.617145	0.527762	0.473265	0.404103	0.58065	1.89628	1.53074	2.41322	1.32129	1.30664
175	0.875174	0.960106	0.939361	0.990091	0.945819	0.997756	0.998787	1.01498	0.933402	1.09546	0.988273	0.622369	0.931956	0.827765	0.887382	1.17774	1.52406	0.964466	1.03489	1.02063	0.820871	0.8795	1.42736	0.484699	0.504796	0.480944	0.55765	0.674903	0.616945	0.498339	0.839153	0.892509	0.610598	0.824565	0.848828	1.02705	0.851165	0.411153	0.384895	0.619426	0.527111	0.457879	0.401765	0.582835	1.90849	1.51751	2.40676	1.30435	1.3375
180	0.862059	0.952618	0.983216	1.00444	0.954294	1.00074	0.984729	1.00391	0.903207	1.0872	0.993279	0.610821	0.920683	0.819734	0.871564	1.1352	1.40884	0.954644	1.04224	1.03989	0.798494	0.86097	1.33516	0.502128	0.536228	0.498578	0.57642	0.698881	0.623299	0.503413	0.833279	0.877094	0.617076	0.816119	0.840535	1.04726	0.865359	0.410407	0.380929	0.618423	0.517739	0.46422	0.403287	0.582622	1.89415	1.52268	2.31321	1.29292	1.31877
185	0.878209	0.94439	0.96019	1.00141	0.926562	0.962878	1.01782	0.975774	0.901924	1.08165	1.00302	0.611989	0.924221	0.830869	0.949981	1.171	1.36282	0.974758	1.04636	1.03532	0.813716	0.851758	1.28975	0.493757	0.559339	0.524498	0.558271	0.687582	0.614249	0.498743	0.849047	0.879742	0.615576	0.825825	0.859829	1.05232	0.869982	0.417581	0.378253	0.616025	0.524552	0.458513	0.399292	0.594814	1.88892	1.50646	2.33758	1.29685	1.29302
190	0.867237	0.961235	0.965646	0.986154	0.921426	0.980181	1.01569	0.988604	0.916501	1.08551	0.985895	0.621892	0.938236	0.84665	0.943631	1.15259	1.39258	0.959379	1.04771	1.06871	0.809446	0.877454	1.32392	0.491147	0.575445	0.38718	0.55541	0.688522	0.605166	0.494473	0.845768	0.891625	0.632262	0.817784	0.871639	1.04139	0.884076	0.416705	0.37809	0.617064	0.521541	0.466717	0.395712	0.601729	1.81645	1.48523	2.27465	1.27328	1.23975
195	0.881683	0.950262	0.964741	0.955014	0.941852	1.04342	0.988288	1.02943	0.934541	1.09879	1.00348	0.652967	0.929347	0.84436	0.943109	1.14808	1.29036	0.967471	1.04076	1.02185	0.819467	0.852209	1.2239	0.530765	0.561793	0.457002	0.563853	0.718171	0.627834	0.4947	0.851542	0.847397	0.646824	0.820525	0.877933	1.04667	0.877021	0.419714	0.382187	0.618188	0.519614	0.457122	0.398267	0.602721	1.80947	1.50399	2.26104	1.25865	1.22475
200	0.857702	0.929964	0.939159	0.964429	0.927573	1.00261	0.986503	0.98785	0.85171	1.07543	0.997308	0.655741	0.945376	0.870551	0.959064	1.11315	1.3158	0.969326	1.07733	1.11115	0.814611	0.891789	1.37189	0.497176	0.57741	0.448082	0.560995	0.721079	0.608622	0.502664	0.840468	0.853004	0.623379	0.818866	0.857688	1.05186	0.888059	0.428388	0.384325	0.616993	0.530034	0.465528	0.404234	0.603459	1.78454	1.49103	2.21172	1.30118	1.26988
205	0.872516	0.961604	0.941821	0.974225	0.916707	0.969675	1.00636	1.02499	0.999008	1.04869	1.01546	0.639652	0.938045	0.878201	0.977698	1.1663	1.27891	0.969112	1.05214	1.06417	0.834091	0.85666	1.32886	0.504644	0.553589	0.477839	0.565875	0.715845	0.621076	0.494013	0.858766	0.840825	0.641394	0.820301	0.878023	1.06927	0.892604	0.425407	0.37983	0.6246	0.528693	0.464613	0.401367	0.603814	1.75832	1.4576	2.20147	1.30438	1.25257
210	0.869076	0.935119	0.956186	0.969292	0.930439	1.00858	1.0205	0.958618	0.954529	1.05499	0.991788	0.631259	0.946397	0.897917	0.960682	1.25255	1.16159	0.969994	1.04393	1.09346	0.834161	0.863008	1.28786	0.497751	0.493188	0.498439	0.538104	0.697659	0.622235	0.489391	0.842933	0.853393	0.648201	0.821184	0.856833	1.05424	0.894518	0.422511	0.38025	0.621513	0.524479	0.460454	0.402529	0.608688	1.73278	1.44503	2.09468	1.31415	1.23701
215	0.867694	0.943438	0.927605	0.98384	0.918412	1.00454	0.995542	0.98352	0.933177	1.02909	0.976992	0.637222	0.948651	0.915675	0.986734	1.21307	1.24194	0.965009	1.01923	1.08942	0.81303	0.864551	1.1995	0.501195	0.523241	0.475413	0.572781	0.702697	0.631129	0.487428	0.827155	0.847191	0.66462	0.827836	0.862402	1.073	0.90742	0.424001	0.381548	0.633452	0.53095	0.466875	0.396157	0.611117	1.67533	1.46845	2.1172	1.2477	1.22502
220	0.874529	0.93686	0.946077	0.972774	0.907199	0.981146	1.00892	1.00303	0.91476	1.01412	0.983896	0.652927	0.951212	0.917666	0.970649	1.21117	1.19303	0.978964	1.02883	1.06233	0.842925	0.839784	1.2262	0.508775	0.578749	0.429655	0.570553	0.709603	0.617353	0.483389	0.848683	0.840284	0.667419	0.823456	0.866383	1.06269	0.908963	0.421696	0.378447	0.619669	0.543095	0.47556	0.391475	0.612861	1.64593	1.43828	2.07511	1.27568	1.22967
225	0.859875	0.932045	0.935524	0.976727	0.915088	1.01066	0.996756	0.978157	0.91836	1.02626	0.983699	0.669498	0.953339	0.916317	0.974473	1.17298	1.17335	0.950102	1.09857	1.03813	0.867668	0.816199	1.15967	0.479303	0.509738	0.530483	0.571448	0.716448	0.623345	0.4863	0.831481	0.831118	0.665346	0.829457	0.867129	1.06695	0.891789	0.422303	0.381018	0.616497	0.533931	0.472245	0.394866	0.613863	1.61636	1.48276	2.01756	1.27246	1.2074
230	0.860432	0.939682	0.928655	0.948964	0.912829	0.967042	1.02174	0.967121	0.873953	0.994678	0.971167	0.686252	0.967181	0.923365	0.98731	1.21496	1.12503	0.950251	1.03247	1.03839	0.837691	0.882398	1.18359	0.482465	0.572334	0.523712	0.584144	0.735502	0.630664	0.488638	0.827133	0.82739	0.681746	0.837685	0.879746	1.0888	0.921613	0.419712	0.381472	0.633637	0.530219	0.464465	0.392517	0.622262	1.57547	1.44124	2.0277	1.24928	1.23025
235	0.851495	0.93907	0.936111	0.950461	0.887762	0.975451	1.00412	0.979046	0.909484	1.02254	0.989814	0.708833	0.985879	0.933491	0.974997	1.13855	1.10585	0.961219	1.0457	1.05104	0.849448	0.880168	1.29148	0.469705	0.579577	0.451487	0.57215	0.740288	0.631888	0.484794	0.841858	0.825459	0.669379	0.82659	0.889922	1.08255	0.91305	0.413459	0.379624	0.629395	0.546799	0.462709	0.390402	0.626702	1.55725	1.45949	1.93965	1.26598	1.185
240	0.858788	0.909907	0.938097	0.97303	0.903493	1.00253	1.00253	0.952225	0.900768	1.01422	0.988325	0.701054	0.989361	0.956552	1.00813	1.1348	1.18243	0.967857	1.03769	1.02417	0.845972	0.901402	1.19011	0.497427	0.517722	0.521038	0.586387	0.736193	0.63717	0.488001	0.828048	0.814804	0.692006	0.829458	0.879398	1.08204	0.91171	0.412319	0.378754	0.630001	0.544362	0.470868	0.387999	0.627605	1.50799	1.43567	1.91607	1.26105	1.22938
245	0.850307	0.925395	0.931705	0.956708	0.882856	0.982278	0.990024	1.00455	0.862654	1.01619	0.981115	0.701213	0.980395	0.963512	0.994483	1.18632	1.19771	0.950778	1.03088	1.00837	0.862324	0.902174	1.1421	0.496834	0.523942	0.495385	0.576743	0.745302	0.646396	0.501068	0.837767	0.812185	0.696655	0.83078	0.885173	1.0817	0.920178	0.409008	0.375765	0.641932	0.540716	0.478298	0.39284	0.629441	1.49485	1.43519	1.88203	1.29863	1.21537
250	0.854865	0.919794	0.932089	0.964652	0.905552	0.953896	0.996447	0.963374	0.879036	0.999419	0.976204	0.716967	1.00455	0.981818	0.997433	1.16046	1.20178	0.958653	1.03255	1.00152	0.845274	0.853722	1.16212	0.486923	0.500332	0.467085	0.563488	0.740412	0.630905	0.505025	0.853791	0.795167	0.689876	0.832392	0.877449	1.08786	0.9147	0.412907	0.383299	0.639845	0.55671	0.475378	0.390373	0.635005	1.46715	1.45109	1.77848	1.2657	1.21256
255	0.860919	0.92235	0.911962	0.93214	0.895815	0.945815	0.974587	0.944403	0.927988	0.998389	0.971084	0.685113	1.01415	1.01712	0.982552	1.14448	1.20082	0.956832	1.02837	0.984084	0.856567	0.93595	1.15763	0.485632	0.50234	0.582934	0.533469	0.742161	0.649948	0.509512	0.831727	0.828774	0.705474	0.836547	0.86918	1.07852	0.913857	0.409232	0.378392	0.646088	0.558829	0.475179	0.385763	0.642594	1.46166	1.42679	1.77818	1.26063	1.20486
260	0.850021	0.914931	0.934595	0.983193	0.886613	0.953352	0.958387	0.971741	0.923974	1.05641	0.969922	0.690644	1.00548	1.00652	1.01695	1.19782	1.22303	0.945921	1.01392	0.952626	0.873854	0.913637	1.26354	0.476131	0.511536	0.503546	0.562245	0.725148	0.69141	0.50352	0.824334	0.818776	0.711273	0.835885	0.873573	1.08323	0.923276	0.403888	0.378352	0.64692	0.557924	0.465936	0.387232	0.644863	1.40642	1.42357	1.75686	1.28311	1.18013
265	0.859805	0.923766	0.938625	0.951582	0.880781	0.986208	0.951153	0.990143	0.905825	1.01951	0.971867	0.710097	1.00251	1.00276	1.04013	1.25912	1.19493	0.944688	1.06558	0.966912	0.856587	0.896349	1.18485	0.474308	0.510283	0.466359	0.587207	0.723386	0.754006	0.50103	0.82093	0.822862	0.698133	0.834251	0.881979	1.09703	0.939779	0.402735	0.382609	0.647645	0.554409	0.468998	0.384804	0.653832	1.39413	1.42117	1.71642	1.30288	1.17501
270	0.846369	0.898694	0.933178	0.968136	0.890621	0.956129	0.94391	1.00336	0.893898	1.02969	0.960733	0.718671	1.01598	1.00721	1.03477	1.20578	1.1582	0.953632	1.06096	0.93361	0.865206	0.940418	1.21954	0.480979	0.530908	0.498635	0.602395	0.718612	0.738262	0.506417	0.823873	0.783065	0.688786	0.842138	0.865745	1.10092	0.926603	0.402526	0.381555	0.625725	0.573812	0.470357	0.388864	0.648049	1.38662	1.44318	1.64577	1.26836	1.16308
275	0.854658	0.906916	0.924386	0.981483	0.876443	0.980985	0.946496	0.98248	0.955515	1.04536	0.979248	0.70709	1.01635	1.00871	1.05526	1.24359	1.2641	0.940307	1.03423	0.970144	0.880605	0.877704	1.14855	0.493164	0.500502	0.499105	0.56767	0.72495	0.721011	0.509354	0.818855	0.78583	0.728791	0.840392	0.863162	1.11089	0.930353	0.402117	0.385402	0.641037	0.54952	0.472036	0.388874	0.659273	1.36337	1.41574	1.62961	1.29207	1.21262
280	0.850574	0.910177	0.943856	0.961754	0.87637	0.943409	0.962382	0.976961	0.932069	1.02556	0.971798	0.709302	1.01044	1.03488	1.05636	1.26374	1.22205	0.935094	1.05606	0.960046	0.89371	0.910959	1.17011	0.488994	0.540565	0.46509	0.586598	0.744085	0.722698	0.510381	0.810763	0.793877	0.692219	0.833996	0.884505	1.08681	0.935816	0.402073	0.380515	0.653541	0.564476	0.475313	0.390046	0.655731	1.36243	1.39575	1.61367	1.27231	1.14636
285	0.861003	0.916937	0.911657	0.96982	0.880722	0.933654	0.95575	0.987609	0.88065	1.02565	0.97434	0.715232	1.03277	1.05868	1.06257	1.29153	1.21288	0.931334	1.0638	0.926684	0.879316	0.935125	1.151	0.509414	0.601375	0.529467	0.610826	0.739539	0.765284	0.517351	0.82005	0.77914	0.735037	0.846124	0.892611	1.11439	0.937878	0.397464	0.382627	0.643737	0.560345	0.473633	0.388697	0.658783	1.37552	1.39911	1.60469	1.27733	1.22266
290	0.833701	0.899996	0.926452	0.961434	0.869682	0.938984	1.00651	0.97484	0.888563	0.995141	0.976021	0.730115	1.00961	1.08598	1.0622	1.29167	1.26911	0.938176	1.03572	0.97621	0.901075	0.914523	1.13019	0.494436	0.549901	0.473518	0.594908	0.743262	0.769534	0.513771	0.819584	0.789201	0.743212	0.857251	0.885106	1.10668	0.942368	0.39707	0.382889	0.64768	0.578535	0.472704	0.391718	0.656725	1.36105	1.39433	1.496	1.28822	1.17651
295	0.847885	0.892341	0.93098	0.972642	0.884869	0.944317	0.986798	0.928896	0.872877	1.04027	0.953969	0.741419	1.00653	1.10223	1.07563	1.34676	1.22692	0.938925	1.03797	0.961989	0.92089	0.90791	1.1108	0.493119	0.501955	0.465925	0.615739	0.752242	0.767439	0.510288	0.819345	0.792787	0.734956	0.852804	0.898076	1.11451	0.923204	0.396807	0.378856	0.64768	0.567148	0.481847	0.391534	0.661377	1.37268	1.3972	1.52526	1.29514	1.21466
300	0.832912	0.882501	0.927063	0.964755	0.872904	0.940695	1.01489	0.977588	0.913511	1.02268	0.964488	0.758484	0.98237	1.13888	1.07134	1.28846	1.18568	0.937096	1.07597	0.972186	0.891023	0.907879	1.07664	0.48828	0.49825	0.493388	0.621362	0.749942	0.774785	0.524463	0.797335	0.798674	0.725035	0.85364	0.894793	1.1123	0.90595	0.396819	0.381103	0.65177	0.571842	0.476067	0.393551	0.67078	1.32704	1.39407	1.46824	1.29162	1.16234
305	0.836193	0.887145	0.947777	0.96379	0.855014	0.998745	0.987849	0.972456	0.894776	1.10635	0.975182	0.776718	0.966963	1.17012	1.05084	1.31995	1.28455	0.930334	1.04004	0.969387	0.907684	0.899698	1.02643	0.49464	0.542802	0.449258	0.610794	0.744557	0.775928	0.516895	0.801009	0.770397	0.749314	0.863388	0.894995	1.12463	0.928035	0.393276	0.380538	0.648063	0.586915	0.464605	0.391885	0.666966	1.31466	1.39912	1.46451	1.30305	1.21216
310	0.828945	0.898948	0.964486	0.956323	0.875263	0.955615	0.986519	0.963108	0.870234	1.05683	0.98855	0.781502	0.974665	1.16558	1.06288	1.29399	1.25698	0.923272	1.05637	0.964401	0.891361	0.915547	1.21233	0.494412	0.532737	0.466195	0.584758	0.753722	0.706447	0.521367	0.801898	0.767854	0.725208	0.859396	0.908315	1.12698	0.9372	0.395859	0.38138	0.663469	0.57632	0.475999	0.396432	0.666087	1.31933	1.38874	1.43372	1.25308	1.14694
315	0.825863	0.897664	0.941601	0.959975	0.859439	0.944273	0.98951	0.9806	0.937609	1.0308	1.01278	0.780212	0.984556	1.17581	1.0432	1.33527	1.24196	0.932741	1.07138	0.947665	0.883972	0.93769	1.21984	0.48977	0.541142	0.458977	0.589991	0.761434	0.689359	0.525798	0.806185	0.765806	0.728039	0.850245	0.925226	1.1404	0.938906	0.392881	0.384372	0.649913	0.575642	0.471102	0.395749	0.667092	1.28395	1.36415	1.42247	1.26874	1.18594
320	0.828936	0.870766	0.964532	0.950652	0.870423	0.954005	0.973159	0.95792	0.870435	1.0254	0.989529	0.797714	0.976182	1.17687	1.08256	1.27859	1.24747	0.931167	1.05883	0.986768	0.888667	0.911123	1.15997	0.468973	0.508524	0.451601	0.611939	0.769989	0.664915	0.534447	0.801238	0.767605	0.749253	0.861959	0.935304	1.12482	0.955868	0.395378	0.377598	0.657851	0.582696	0.469176	0.390406	0.671088	1.28644	1.3927	1.40526	1.29468	1.16781
325	0.8326	0.910431	0.969277	0.957152	0.866249	0.94184	0.989572	0.954493	0.874874	1.01524	1.00706	0.826903	0.997443	1.23165	1.0762	1.31171	1.21854	0.944852	1.05977	0.971919	0.879078	0.931055	1.22206	0.489186	0.541939	0.476023	0.622937	0.796233	0.654179	0.545625	0.79849	0.770022	0.739838	0.859731	0.904164	1.13356	0.940675	0.395966	0.378367	0.661618	0.578359	0.467283	0.389837	0.674123	1.27442	1.37992	1.38915	1.27634	1.12281
330	0.839477	0.86906	0.968437	0.914082	0.862568	0.942913	0.988262	0.973063	0.849957	1.01911	0.975351	0.842656	0.985752	1.20683	1.07969	1.38289	1.24547	0.934468	1.07628	0.970656	0.913346	0.922372	1.24604	0.486519	0.519165	0.436748	0.634629	0.78879	0.671401	0.552024	0.792964	0.756507	0.745813	0.860888	0.900898	1.16277	0.950323	0.399174	0.380243	0.654126	0.589756	0.474473	0.387732	0.676131	1.25085	1.40119	1.39419	1.30906	1.17056
335	0.821832	0.8895	0.949763	0.959913	0.873828	0.963694	1.01353	0.951702	0.897513	0.996607	0.982714	0.840055	0.979398	1.22498	1.05999	1.36166	1.18366	0.927779	1.03199	0.956232	0.91148	0.919094	1.15496	0.49242	0.538172	0.506089	0.604755	0.80403	0.652132	0.558649	0.789074	0.749823	0.751013	0.870398	0.903701	1.16813	0.940011	0.400176	0.381019	0.658601	0.594432	0.477436	0.393309	0.665036	1.2667	1.36938	1.35368	1.25318	1.18581
340	0.8269	0.883721	0.935275	0.930411	0.869946	0.931791	1.04574	0.975569	0.934885	1.00181	0.937882	0.858216	0.983448	1.27771	1.10934	1.34603	1.24962	0.925367	1.04821	0.944108	0.908617	0.908631	1.23019	0.503113	0.542343	0.484763	0.607283	0.770537	0.647063	0.562697	0.778294	0.776958	0.769743	0.879378	0.918135	1.12902	0.951596	0.401732	0.376459	0.650864	0.589723	0.482689	0.388382	0.666218	1.26627	1.3621	1.37866	1.28763	1.10838
345	0.838679	0.887697	0.944026	0.9168	0.838548	0.932691	1.02752	0.955148	0.910882	0.995946	0.966378	0.869583	0.995706	1.31801	1.07449	1.35153	1.18467	0.918467	1.06889	0.983402	0.913917	0.933526	1.24782	0.496648	0.549845	0.50236	0.602034	0.753124	0.641927	0.578684	0.777293	0.748442	0.749644	0.868248	0.953185	1.1797	0.947954	0.40586	0.376608	0.654592	0.591165	0.485556	0.387428	0.675638	1.25077	1.35646	1.34904	1.25199	1.15388
350	0.836926	0.886123	0.922514	0.942023	0.862553	0.965234	0.992036	0.98576	0.870834	1.02992	0.950929	0.875531	0.982881	1.35381	1.12625	1.30222	1.21292	0.930737	1.01659	0.956618	0.924059	0.907675	1.24024	0.52661	0.485822	0.505595	0.621267	0.740077	0.656092	0.572716	0.768433	0.767734	0.761789	0.875863	0.951759	1.15673	0.966797	0.4047	0.37796	0.654809	0.589576	0.483545	0.393875	0.67446	1.26674	1.3754	1.33422	1.30031	1.1667
355	0.830464	0.884809	0.939496	0.944349	0.849947	0.898304	0.964421	0.954198	0.916288	1.02026	0.959884	0.906091	1.00602	1.4247	1.13298	1.32267	1.19264	0.923901	1.03817	0.948429	0.94207	0.957498	1.26113	0.517053	0.526527	0.563154	0.607158	0.744934	0.653741	0.578848	0.761917	0.755207	0.751116	0.879423	0.94335	1.16287	0.950755	0.40425	0.378627	0.652819	0.588004	0.481883	0.393761	0.663506	1.22855	1.38245	1.33773	1.2552	1.16426
360	0.83266	0.873719	0.924356	0.921072	0.833863	0.978989	0.993584	0.956779	0.841847	0.997528	0.941053	0.929692	1.0036	1.48468	1.14683	1.33548	1.25324	0.941431	1.00707	0.92653	0.911285	0.967009	1.21394	0.510648	0.573334	0.478302	0.564733	0.755482	0.663908	0.586169	0.733715	0.740063	0.73372	0.87082	0.945894	1.18436	0.964188	0.40431	0.385771	0.649428	0.59331	0.491486	0.391917	0.671866	1.23272	1.39053	1.29718	1.2974	1.14408
365	0.846003	0.89419	0.903012	0.911023	0.843862	0.960982	0.967483	0.924873	0.865288	1.0069	0.939843	0.934968	0.99719	1.54234	1.13176	1.34226	1.24641	0.940156	1.02878	0.990946	0.942445	0.955823	1.27159	0.523312	0.535789	0.538906	0.571467	0.753583	0.640864	0.577694	0.755934	0.7499	0.768158	0.884099	0.915073	1.16259	0.951958	0.407965	0.380301	0.65917	0.584573	0.4911	0.399604	0.678605	1.21859	1.36651	1.32584	1.26386	1.13381
370	0.832056	0.887881	0.926783	0.914272	0.830797	0.93675	0.930166	0.942335	0.876427	1.00916	0.941507	0.954227	1.02011	1.62615	1.14853	1.3412	1.27242	0.950419	1.0164	0.977528	0.921437	0.89767	1.24429	0.512464	0.494257	0.494368	0.602012	0.756057	0.664877	0.58285	0.750275	0.748784	0.728024	0.880922	0.903857	1.18606	0.965924	0.408576	0.379149	0.646268	0.596608	0.483806	0.398879	0.671996	1.22994	1.37613	1.31259	1.29009	1.166
375	0.834306	0.905813	0.913412	0.939769	0.841006	0.94886	0.951111	0.9589	0.918893	0.994972	0.947978	0.96063	1.05376	1.7101	1.12862	1.3401	1.22064	0.955862	1.04772	0.955178	0.950801	0.937181	1.09939	0.521953	0.491228	0.467963	0.568801	0.752393	0.650881	0.589969	0.73219	0.758919	0.728201	0.882884	0.922741	1.17653	0.958167	0.407105	0.377161	0.66675	0.596531	0.489067	0.394588	0.675163	1.23745	1.38127	1.3298	1.28283	1.119
380	0.816641	0.89847	0.925845	0.92269	0.822695	0.975547	0.947687	0.983344	0.90606	1.0114	0.936496	0.991118	1.08003	1.7207	1.15394	1.34585	1.34446	0.949084	1.03401	0.898633	0.971998	0.91875	1.20675	0.501089	0.513106	0.543462	0.571885	0.763208	0.647333	0.603468	0.741951	0.740379	0.730587	0.895067	0.915142	1.17164	0.971299	0.410158	0.37399	0.652741	0.584698	0.489687	0.401823	0.674527	1.22071	1.36903	1.28646	1.30369	1.1195
385	0.819204	0.897782	0.910742	0.921356	0.822586	0.94576	0.949273	0.939173	0.869058	0.982674	0.953056	1.01176	1.08414	1.75231	1.13237	1.35909	1.35311	0.957213	1.04143	0.948676	0.956527	0.95671	1.27487	0.499447	0.577329	0.529793	0.600699	0.758833	0.635543	0.609004	0.736416	0.756944	0.741584	0.904219	0.917259	1.19696	0.965994	0.409014	0.376888	0.65698	0.595298	0.504559	0.404858	0.66686	1.22369	1.38873	1.29095	1.28893	1.11311
390	0.819857	0.892748	0.907348	0.915367	0.851378	0.987001	0.96044	0.941524	0.852704	1.01153	0.936257	1.03769	1.08707	1.74798	1.14363	1.37708	1.28613	0.932759	1.04008	0.992666	0.952116	0.952518	1.11354	0.513185	0.548311	0.449158	0.63092	0.755608	0.637304	0.603595	0.724948	0.718129	0.749625	0.887445	0.918653	1.18549	0.958908	0.409606	0.369966	0.65929	0.596785	0.491591	0.406894	0.667554	1.2364	1.36338	1.30195	1.27326	1.06963
395	0.821552	0.919321	0.905761	0.938595	0.838309	0.969363	0.938135	0.957279	0.908433	0.989831	0.951036	1.07347	1.08653	1.74461	1.11248	1.36783	1.29022	0.938746	1.02388	0.947525	0.96947	0.911753	1.18294	0.526429	0.549934	0.549928	0.616813	0.764568	0.637184	0.601229	0.730202	0.772339	0.753976	0.90096	0.920755	1.19852	0.961134	0.409069	0.363364	0.665902	0.595216	0.490354	0.405152	0.665631	1.20748	1.37599	1.30864	1.28029	1.16322
400	0.81161	0.885146	0.905418	0.931947	0.816971	0.943711	0.94719	0.955941	0.917695	1.00205	0.937527	1.1034	1.06823	1.77125	1.14746	1.35889	1.32849	0.944331	1.05185	0.940266	0.954017	0.953602	1.16107	0.511392	0.609325	0.43958	0.60429	0.752448	0.644018	0.603199	0.720049	0.728467	0.71618	0.901633	0.928496	1.21165	0.965585	0.414271	0.373133	0.655324	0.591894	0.507778	0.406402	0.675453	1.20541	1.36743	1.28386	1.28379	1.12138
405	0.798835	0.878631	0.894335	0.936456	0.821351	0.922171	0.944904	0.956481	0.90611	0.986591	0.920273	1.1207	1.07118	1.78868	1.12459	1.39318	1.3558	0.931796	1.03135	0.957379	0.970984	0.947113	1.15212	0.515051	0.502757	0.492521	0.613792	0.75354	0.644009	0.613486	0.714246	0.738955	0.751609	0.901695	0.934211	1.21679	0.961149	0.419432	0.370034	0.650144	0.591986	0.511451	0.409527	0.671424	1.19895	1.37858	1.29779	1.27165	1.12452
410	0.796195	0.876293	0.907248	0.912147	0.853802	0.967403	0.954762	0.942642	0.898131	0.980576	0.942631	1.12954	1.06375	1.81454	1.11131	1.3599	1.36572	0.934517	1.03263	0.966917	0.978983	0.918558	1.13123	0.506119	0.589099	0.416116	0.618654	0.755173	0.648043	0.62236	0.72199	0.732978	0.73487	0.910036	0.90652	1.20813	0.948537	0.414703	0.368551	0.666554	0.593971	0.503099	0.407561	0.672361	1.19211	1.37691	1.27962	1.28615	1.11422
415	0.801099	0.891741	0.911484	0.935381	0.833722	0.969701	0.952685	0.988351	0.874201	1.0074	0.943061	1.17395	1.06027	1.8045	1.12986	1.33052	1.28351	0.924529	1.03233	0.973598	0.971085	0.916879	1.08753	0.495621	0.547131	0.504334	0.617138	0.756481	0.637747	0.624857	0.712354	0.742104	0.7378	0.921162	0.917854	1.20868	0.944709	0.421065	0.367941	0.653405	0.595779	0.492374	0.408804	0.674683	1.19463	1.39337	1.2973	1.30413	1.07415
420	0.793147	0.910371	0.882455	0.956834	0.816885	0.956104	0.948404	0.997305	0.879962	0.988282	0.934211	1.20588	1.07174	1.79856	1.12981	1.36546	1.36688	0.938869	1.01246	0.968126	0.975647	0.987707	1.23453	0.516672	0.51423	0.516336	0.587802	0.766774	0.640811	0.631078	0.727317	0.756831	0.743455	0.913869	0.927744	1.21426	0.955159	0.420385	0.36581	0.655311	0.599974	0.496931	0.408274	0.670842	1.16168	1.39443	1.291	1.28332	1.07521
425	0.807162	0.905705	0.894082	0.937354	0.824271	0.989039	0.941451	0.968267	0.899629	0.999127	0.946982	1.22208	1.07479	1.79776	1.1088	1.34758	1.41111	0.936748	1.01684	0.918104	1.03783	0.989917	1.11553	0.513919	0.470359	0.524472	0.619993	0.762468	0.655069	0.628029	0.714365	0.746465	0.738482	0.911595	0.92408	1.24012	0.952424	0.422293	0.369371	0.648194	0.592866	0.495393	0.408828	0.66729	1.19889	1.36437	1.21453	1.26022	1.12224
430	0.805772	0.89453	0.899676	0.922995	0.821069	0.980269	0.938197	0.954692	0.856808	1.00691	0.956149	1.25578	1.08545	1.76302	1.14882	1.36173	1.38412	0.938147	1.02227	0.941508	1.06472	0.922319	1.20796	0.512363	0.538329	0.464139	0.623688	0.7717	0.657033	0.639991	0.720749	0.740098	0.757778	0.921489	0.931323	1.20849	0.938594	0.425171	0.369912	0.650354	0.588246	0.512415	0.403382	0.669959	1.16392	1.38166	1.3011	1.27101	1.11507
435	0.809181	0.878839	0.884247	0.932796	0.810249	0.990314	0.952166	0.9708	0.898851	0.997895	0.947527	1.27354	1.06749	1.77007	1.14391	1.36214	1.34552	0.934603	0.995141	0.959878	1.14105	0.938903	1.13633	0.524513	0.5264	0.513196	0.594379	0.750443	0.696248	0.627478	0.711397	0.747369	0.75644	0.918617	0.92613	1.23032	0.943789	0.427983	0.363802	0.651408	0.600925	0.513626	0.409056	0.669412	1.1813	1.37631	1.27379	1.25224	1.0947
440	0.810176	0.889864	0.909473	0.935408	0.827004	0.961626	0.921164	0.970813	0.8571	1.00106	0.935567	1.30125	1.08903	1.80069	1.14865	1.37086	1.35209	0.916765	1.03538	0.952872	1.15243	0.896644	1.11126	0.512218	0.550009	0.485465	0.642566	0.729559	0.714028	0.638959	0.715377	0.731282	0.751414	0.921336	0.931297	1.21929	0.944008	0.42738	0.366841	0.650231	0.597308	0.510373	0.401241	0.66879	1.16643	1.39658	1.35738	1.28029	1.12162
445	0.801055	0.895822	0.904321	0.94339	0.796095	0.910386	0.961611	0.973486	0.892478	1.01157	0.925222	1.32787	1.10065	1.80616	1.11987	1.36214	1.31681	0.940811	1.00847	0.96823	1.18124	0.899947	1.19498	0.494978	0.579548	0.468264	0.627941	0.765894	0.721854	0.641591	0.717496	0.744522	0.73661	0.924068	0.941482	1.24145	0.95039	0.430844	0.368912	0.673101	0.597871	0.505643	0.41263	0.664401	1.15329	1.40979	1.34189	1.27963	1.0365
450	0.802926	0.889484	0.88728	0.912816	0.828004	0.988748	0.937579	0.933095	0.861172	0.986011	0.938785	1.35941	1.11101	1.78478	1.12545	1.33363	1.29003	0.937729	1.02363	0.917303	1.15869	0.920086	1.15803	0.524447	0.513975	0.552073	0.622364	0.764431	0.717259	0.643748	0.70229	0.754535	0.740914	0.932357	0.930489	1.23684	0.958793	0.430319	0.364171	0.657064	0.608451	0.503126	0.405308	0.665901	1.15701	1.3849	1.31118	1.25144	1.05722
455	0.810216	0.890584	0.895352	0.940353	0.796482	0.982673	0.965257	0.951476	0.875222	0.986877	0.937844	1.37533	1.08989	1.82548	1.16447	1.3251	1.33811	0.931898	1.05563	0.95274	1.14302	0.927322	1.2073	0.504347	0.567901	0.541206	0.632287	0.772309	0.731084	0.636094	0.709143	0.725669	0.739446	0.918654	0.921947	1.22349	0.95347	0.433154	0.371479	0.66526	0.609103	0.508899	0.406646	0.662017	1.15669	1.3729	1.29753	1.27314	1.05885
460	0.787849	0.906075	0.915142	0.943845	0.810963	0.969017	0.947272	0.921151	0.880394	1.00043	0.922079	1.38056	1.10852	1.83709	1.15915	1.36133	1.37088	0.927943	1.06172	0.949385	1.12624	0.952758	1.15344	0.533619	0.4798	0.540461	0.600907	0.755176	0.729291	0.644295	0.71161	0.740907	0.738754	0.930762	0.932173	1.23088	0.96544	0.434498	0.365912	0.651255	0.595169	0.516253	0.409861	0.66392	1.16095	1.38368	1.30875	1.23714	1.04716
465	0.796706	0.885597	0.903314	0.929853	0.797858	0.962916	0.937311	0.979479	0.849469	0.971441	0.942884	1.41263	1.12858	1.86514	1.15208	1.35376	1.3157	0.940189	1.03498	0.938413	1.10373	0.972399	1.21473	0.535052	0.561859	0.466034	0.612192	0.741352	0.750196	0.64856	0.684484	0.729554	0.759301	0.926394	0.936357	1.23615	0.942533	0.43949	0.364391	0.654704	0.615998	0.51533	0.407747	0.668657	1.12593	1.37728	1.31703	1.25666	1.06331
470	0.791697	0.880649	0.900292	0.916125	0.798091	0.966835	0.940242	0.917456	0.845816	0.956695	0.916261	1.43374	1.13787	1.87529	1.16385	1.3384	1.28147	0.942998	1.0224	0.954376	1.03774	0.934305	1.18206	0.541385	0.572395	0.525343	0.629961	0.744751	0.724084	0.671405	0.704432	0.756779	0.741102	0.917411	0.940347	1.25316	0.958847	0.43893	0.357978	0.65413	0.610132	0.522515	0.41209	0.658316	1.16341	1.36897	1.36601	1.24765	1.08099
475	0.791788	0.876873	0.897016	0.908103	0.778046	0.885235	0.938324	0.967743	0.874933	0.959176	0.920945	1.47195	1.1275	1.90891	1.18045	1.40446	1.31425	0.947156	0.994869	0.93866	1.06334	0.966022	1.23459	0.526048	0.535198	0.508539	0.624923	0.758633	0.708658	0.656937	0.706875	0.717714	0.750647	0.926606	0.958659	1.25042	0.966715	0.440455	0.361242	0.657955	0.609712	0.518748	0.405985	0.663457	1.15057	1.37312	1.42847	1.2548	1.04133
480	0.807641	0.888469	0.911047	0.921922	0.809763	0.968598	0.931709	0.960288	0.863219	0.960376	0.938933	1.50271	1.10857	1.9156	1.22209	1.3396	1.27496	0.933332	1.03693	0.988939	1.03734	0.963478	1.21456	0.547181	0.562477	0.548743	0.616347	0.742849	0.711552	0.674804	0.705719	0.743281	0.742048	0.939109	0.94978	1.24682	0.976336	0.446826	0.363712	0.664904	0.610927	0.528582	0.412816	0.660073	1.12785	1.3784	1.38331	1.28022	1.11729
485	0.788152	0.884321	0.892025	0.940327	0.807205	0.909737	0.922664	0.979373	0.898164	0.971259	0.924433	1.53984	1.1203	1.92924	1.23246	1.34561	1.3238	0.940998	1.05133	1.0125	1.03855	0.97566	1.24174	0.51972	0.588238	0.621636	0.61216	0.749731	0.711948	0.676521	0.682986	0.73027	0.748491	0.941612	0.955847	1.26525	0.964489	0.448441	0.359942	0.667184	0.614893	0.520992	0.406843	0.6638	1.13553	1.35384	1.40099	1.25964	1.09684
490	0.800621	0.881965	0.910648	0.912966	0.815196	0.929591	0.927827	0.912495	0.856669	0.95068	0.931642	1.59989	1.12077	1.93123	1.20379	1.38593	1.33378	0.95992	1.07458	1.04365	1.0247	0.95468	1.13508	0.5395	0.536967	0.601978	0.604474	0.72773	0.728967	0.676067	0.707016	0.711161	0.778052	0.93422	0.944354	1.25295	0.969584	0.446219	0.361278	0.659282	0.612718	0.523778	0.414229	0.664522	1.13739	1.39817	1.41609	1.22964	1.01414
495	0.814071	0.902854	0.916737	0.941992	0.787634	0.960998	0.924778	0.933156	0.858708	0.958648	0.928519	1.64346	1.11834	1.96689	1.22969	1.32428	1.36635	0.944518	1.06068	1.00957	1.02275	0.932961	1.28612	0.546858	0.552858	0.519737	0.601408	0.753083	0.763242	0.676949	0.714301	0.691515	0.765615	0.940558	0.942526	1.26208	0.972659	0.44576	0.359892	0.661165	0.604853	0.526083	0.411829	0.664283	1.13881	1.4001	1.40264	1.2336	1.03564
500	0.793941	0.888972	0.910339	0.942917	0.797369	0.929439	0.91738	0.94649	0.869462	0.990021	0.913578	1.64644	1.13773	2.00308	1.22836	1.36733	1.31242	0.957226	1.07818	0.984703	1.02489	0.993367	1.35578	0.543319	0.601062	0.605962	0.621676	0.742455	0.751622	0.699871	0.704502	0.726847	0.751225	0.94254	0.942412	1.26242	0.967156	0.44803	0.360694	0.648029	0.615098	0.522352	0.410807	0.66435	1.11036	1.39317	1.39592	1.23849	1.03589
505	0.786868	0.876481	0.905956	0.888762	0.797038	0.954311	0.918864	0.955606	0.857927	0.96879	0.932087	1.65437	1.15149	2.02798	1.19985	1.34305	1.28926	0.936617	1.06796	0.984113	1.03441	0.962815	1.30814	0.506143	0.548402	0.513665	0.601758	0.725665	0.739012	0.697838	0.72856	0.727303	0.75462	0.943708	0.937505	1.24422	0.97256	0.449685	0.356455	0.667007	0.614653	0.533004	0.40726	0.662164	1.11923	1.39189	1.43299	1.23727	1.01158
510	0.798411	0.874051	0.896659	0.9234	0.791094	0.971707	0.920029	0.962092	0.824786	0.9871	0.916053	1.71605	1.13381	2.04404	1.25464	1.37373	1.24775	0.949484	1.10661	0.956836	1.03365	0.950328	1.35213	0.546681	0.565975	0.528377	0.641591	0.734465	0.711993	0.67619	0.701888	0.725101	0.769018	0.947647	0.957192	1.24602	0.958487	0.451816	0.36068	0.654919	0.612354	0.538664	0.409481	0.658758	1.12305	1.40025	1.42959	1.24823	1.01525
515	0.794759	0.87764	0.887671	0.940393	0.78483	0.94454	0.925171	0.915502	0.879913	0.97563	0.92559	1.76753	1.15543	2.10616	1.216	1.3435	1.24359	0.946221	1.09976	0.957864	1.04638	0.955878	1.2794	0.551972	0.629047	0.558518	0.590602	0.733706	0.696526	0.673262	0.704494	0.722129	0.761099	0.962292	0.96299	1.26586	0.960591	0.454807	0.361616	0.658936	0.612093	0.539949	0.4098	0.664318	1.111	1.40526	1.43698	1.22999	1.03887
520	0.797607	0.879798	0.897833	0.95056	0.778807	0.916109	0.960772	0.929899	0.825067	0.977233	0.90795	1.81231	1.1758	2.13589	1.22187	1.36566	1.25794	0.965224	1.12615	0.984198	1.05048	0.964351	1.26444	0.530475	0.550574	0.495182	0.631644	0.748174	0.656796	0.676929	0.689526	0.715331	0.746555	0.94946	0.950892	1.27649	0.962216	0.455327	0.358257	0.660088	0.610653	0.545983	0.406902	0.664575	1.1325	1.40508	1.42403	1.21613	1.05768
525	0.771939	0.864414	0.911841	0.937391	0.776842	0.973538	0.938213	0.936302	0.898055	0.960586	0.91085	1.85045	1.15483	2.14186	1.21841	1.33683	1.35613	0.963557	1.1489	0.949221	1.05031	0.962444	1.37624	0.545206	0.573775	0.547047	0.645155	0.788638	0.643864	0.667267	0.678619	0.731226	0.753298	0.951046	0.943536	1.27938	0.957565	0.456923	0.359177	0.668556	0.612663	0.542218	0.412689	0.667029	1.1485	1.40792	1.41833	1.21508	1.0366
530	0.770758	0.891746	0.895382	0.969379	0.787117	0.950716	0.916532	0.930737	0.882121	0.976938	0.908354	1.89386	1.15875	2.13859	1.21964	1.37427	1.28113	0.957744	1.15009	0.910095	1.04649	0.958539	1.33084	0.540218	0.577165	0.516389	0.616744	0.792438	0.653194	0.668619	0.698581	0.706479	0.741992	0.958825	0.967997	1.2637	0.964181	0.455514	0.354705	0.663769	0.623332	0.536694	0.409698	0.664046	1.13872	1.41874	1.41201	1.24976	1.0005
535	0.775402	0.885328	0.904462	0.925039	0.777695	0.924424	0.908352	0.96123	0.860422	0.972343	0.902355	1.90294	1.17015	2.13203	1.24661	1.37785	1.26109	0.938843	1.20255	0.897324	1.07434	0.966804	1.44807	0.531012	0.496751	0.515493	0.66491	0.801667	0.64809	0.683572	0.685886	0.717988	0.773362	0.958593	0.971673	1.27713	0.951976	0.461838	0.355143	0.665476	0.61542	0.538532	0.40471	0.669659	1.13791	1.42358	1.35752	1.22179	1.04435
540	0.765572	0.867248	0.887402	0.914278	0.763783	0.965589	0.930027	0.940821	0.854674	0.994026	0.895857	1.94269	1.17364	2.16147	1.21873	1.38126	1.32915	0.932422	1.2328	0.922654	1.08328	0.965683	1.33643	0.5397	0.554937	0.501483	0.618667	0.776912	0.632817	0.688315	0.691136	0.714608	0.742674	0.96258	0.971712	1.27666	0.969182	0.463029	0.355319	0.663128	0.62345	0.539922	0.400819	0.665617	1.11134	1.40184	1.44966	1.25247	0.997064
545	0.767102	0.886452	0.89563	0.915523	0.773823	0.98917	0.916309	0.920006	0.857899	0.9664	0.90292	1.9649	1.1743	2.13938	1.24426	1.36025	1.29572	0.945319	1.21521	0.905313	1.07974	0.940501	1.31844	0.538741	0.494217	0.602642	0.632893	0.762842	0.629911	0.684691	0.684094	0.73224	0.765892	0.954669	0.950371	1.28294	0.973433	0.464502	0.356848	0.664585	0.626727	0.544296	0.412519	0.66165	1.11862	1.42025	1.36931	1.24162	1.02747
550	0.746166	0.862885	0.883226	0.896743	0.768009	0.922726	0.941772	0.948119	0.818808	0.979396	0.903538	1.98126	1.17881	2.16925	1.21611	1.33769	1.29888	0.934241	1.24749	0.918964	1.05766	0.981406	1.30045	0.519998	0.559804	0.516044	0.614257	0.74771	0.638579	0.711248	0.68556	0.708259	0.77746	0.964304	0.966545	1.30018	0.972338	0.465763	0.355828	0.668787	0.623958	0.542712	0.410111	0.667058	1.13166	1.44937	1.40183	1.25228	0.999914
555	0.749329	0.877114	0.882839	0.912232	0.768816	0.893863	0.930837	0.938419	0.852305	0.959791	0.919168	2.00955	1.16915	2.14523	1.25045	1.35004	1.3135	0.936812	1.24202	0.940241	1.06444	1.02966	1.21589	0.552179	0.511284	0.500377	0.645315	0.749488	0.645183	0.70776	0.673751	0.688355	0.784921	0.954161	0.987886	1.29186	0.971886	0.466859	0.350907	0.657897	0.630876	0.553164	0.415351	0.669707	1.11527	1.41982	1.37788	1.22614	1.01097
560	0.756857	0.867077	0.914556	0.91194	0.769269	0.910455	0.940743	0.950744	0.829841	0.967926	0.892817	2.04554	1.18653	2.15795	1.26067	1.35521	1.35414	0.940391	1.24304	0.958832	1.07119	0.911842	1.23267	0.519293	0.534816	0.524346	0.638331	0.746184	0.655428	0.722754	0.675183	0.715586	0.763633	0.961714	0.982441	1.28504	0.949743	0.464444	0.351973	0.658881	0.632026	0.554024	0.412487	0.662489	1.10267	1.43061	1.37123	1.26093	1.0074
565	0.737912	0.862563	0.892055	0.928082	0.791009	0.952471	0.943934	0.967913	0.821195	0.975543	0.888343	2.06447	1.21619	2.14503	1.24227	1.31284	1.33182	0.938835	1.22816	0.933056	1.04605	0.99056	1.24893	0.532705	0.556437	0.484334	0.626638	0.735631	0.681371	0.728909	0.68476	0.684269	0.772397	0.958377	1.0079	1.28913	0.957945	0.46784	0.349641	0.651307	0.622292	0.548849	0.408676	0.66627	1.09664	1.41952	1.35155	1.23799	1.05928
570	0.740573	0.87953	0.900344	0.934218	0.759966	0.945522	0.93705	0.919881	0.886794	0.988177	0.906144	2.09459	1.21952	2.16064	1.25797	1.40834	1.43007	0.947249	1.21925	0.935659	1.05503	0.960061	1.38647	0.556276	0.527399	0.578522	0.628271	0.743573	0.680996	0.719918	0.676714	0.704279	0.800282	0.975429	1.00942	1.29341	0.974801	0.468875	0.35263	0.653881	0.618703	0.560305	0.407682	0.664619	1.11248	1.42726	1.31883	1.23783	0.947866
575	0.73885	0.869226	0.905193	0.898479	0.75623	0.907069	0.947555	0.955565	0.837788	0.96812	0.922598	2.10676	1.23124	2.14831	1.28142	1.37025	1.35323	0.945103	1.21922	0.878587	1.03902	0.939978	1.27423	0.557174	0.512628	0.485038	0.647751	0.742987	0.669274	0.722029	0.665894	0.705725	0.774842	0.972805	1.01259	1.29133	0.975155	0.471616	0.35169	0.655562	0.62751	0.552308	0.405188	0.663857	1.1046	1.45106	1.3849	1.27884	0.983906
580	0.744425	0.868634	0.897744	0.90631	0.767327	0.916367	0.914578	0.962681	0.842744	0.944008	0.924668	2.09365	1.23525	2.13363	1.24417	1.3505	1.41024	0.942964	1.19262	0.909703	1.07027	0.958598	1.3485	0.520183	0.596924	0.522452	0.64135	0.740262	0.64743	0.729995	0.674434	0.700785	0.769589	0.973882	1.0086	1.29091	0.963522	0.468569	0.352929	0.655551	0.633559	0.558218	0.412182	0.667535	1.09465	1.42253	1.31076	1.23609	0.973519
585	0.745496	0.864686	0.913768	0.906777	0.758443	0.930091	0.924602	0.919581	0.852064	0.962675	0.920114	2.10028	1.20714	2.13756	1.21423	1.36423	1.40974	0.961846	1.20473	0.890815	1.0979	0.978889	1.30875	0.542248	0.56727	0.513935	0.592338	0.759064	0.659293	0.723078	0.671827	0.715602	0.787976	0.972462	1.03567	1.27535	0.95819	0.466324	0.353803	0.662892	0.631445	0.556337	0.412465	0.664926	1.07541	1.43222	1.33632	1.27412	0.973175
590	0.743695	0.872887	0.899027	0.90023	0.753231	0.938222	0.977945	0.945934	0.879842	0.966906	0.91032	2.10901	1.22991	2.12393	1.27211	1.36913	1.34701	0.955806	1.17632	0.914245	1.09227	0.987337	1.29653	0.527334	0.566993	0.530669	0.583318	0.762545	0.666595	0.743808	0.673309	0.685761	0.804235	0.974913	1.00404	1.28154	0.960077	0.465361	0.354656	0.678637	0.623609	0.555402	0.405465	0.670993	1.09778	1.43018	1.32853	1.24016	1.01322
595	0.743324	0.845773	0.91298	0.908072	0.771379	0.903624	0.954183	0.939043	0.846154	0.957531	0.883448	2.14225	1.25391	2.09553	1.24129	1.35238	1.36239	0.966923	1.21129	0.935781	1.09335	0.972214	1.21818	0.543703	0.527432	0.540418	0.61239	0.758455	0.63633	0.730519	0.682835	0.684152	0.777531	0.975016	1.03028	1.28528	0.963513	0.475375	0.35486	0.659089	0.617818	0.56142	0.410314	0.669321	1.08832	1.4438	1.35832	1.26841	0.972165
600	0.732213	0.852739	0.915692	0.901442	0.741679	0.899832	0.956323	0.920354	0.880295	0.947328	0.915155	2.15062	1.26102	2.10982	1.24652	1.33833	1.31773	0.955174	1.19751	0.897657	1.09871	0.993108	1.24545	0.529068	0.579178	0.501752	0.611636	0.748152	0.663153	0.734133	0.66581	0.6807	0.791719	0.971187	1.00974	1.30278	0.966925	0.47343	0.358091	0.669253	0.630869	0.559465	0.415353	0.669476	1.09498	1.43898	1.31511	1.28083	0.981256
605	0.732731	0.85821	0.899208	0.894352	0.780593	0.940323	0.927687	0.96336	0.861971	0.977991	0.890429	2.16295	1.24897	2.11298	1.23776	1.38699	1.39382	0.944799	1.16826	0.879696	1.08417	1.00037	1.15006	0.546691	0.553717	0.582319	0.636203	0.748544	0.634355	0.720394	0.661083	0.707139	0.792742	0.968174	1.00013	1.30844	0.977739	0.476424	0.354414	0.67283	0.630104	0.568709	0.408423	0.66813	1.0588	1.42809	1.39024	1.27967	0.956736
610	0.735493	0.831098	0.896289	0.888921	0.757804	0.92172	0.919501	0.931462	0.864202	0.971746	0.911646	2.17537	1.27331	2.12595	1.23678	1.34944	1.33553	0.950371	1.1627	0.914095	1.05435	0.926253	1.3557	0.551995	0.540135	0.601334	0.622017	0.758265	0.631426	0.725543	0.661444	0.69081	0.794102	0.979515	1.00814	1.28077	0.962739	0.482539	0.361563	0.665481	0.629201	0.565124	0.416325	0.663284	1.06479	1.42181	1.37065	1.24256	0.984595
615	0.731074	0.862581	0.917137	0.879779	0.777569	0.910325	0.923026	0.950052	0.859332	0.940691	0.872921	2.18243	1.25203	2.11539	1.24439	1.36853	1.33873	0.968522	1.15863	0.875821	1.05172	0.985044	1.20861	0.536771	0.559932	0.494762	0.632795	0.754625	0.63105	0.722846	0.659267	0.687128	0.78137	0.987746	1.00241	1.28171	0.957161	0.486318	0.358924	0.671153	0.639498	0.567672	0.415677	0.664666	1.07876	1.42186	1.39546	1.2785	0.967758
620	0.741673	0.850043	0.895573	0.871095	0.762108	0.926292	0.936981	0.930456	0.849572	0.96314	0.892297	2.20881	1.25057	2.1192	1.22273	1.37203	1.33604	0.961318	1.14802	0.879967	1.0913	1.00903	1.27707	0.531411	0.55569	0.518813	0.622046	0.769201	0.64327	0.717373	0.658044	0.6645	0.795762	0.986448	0.998045	1.29758	0.99167	0.486399	0.364355	0.671595	0.632644	0.567892	0.412026	0.664841	1.09034	1.43093	1.34658	1.26614	0.991872
625	0.729685	0.845564	0.910295	0.894365	0.760411	0.938579	0.950273	0.9622	0.871252	0.981729	0.894537	2.22872	1.26453	2.10377	1.21916	1.40109	1.29774	0.93959	1.17233	0.913835	1.11379	0.973775	1.27692	0.565369	0.545747	0.580349	0.596605	0.771906	0.641649	0.711834	0.657928	0.675003	0.788295	0.989938	0.985143	1.29908	0.975022	0.489191	0.361945	0.662338	0.624718	0.571969	0.417207	0.664588	1.0624	1.4499	1.33266	1.28398	0.948414
630	0.734871	0.827078	0.888566	0.917548	0.772477	0.97641	0.921437	0.89045	0.854894	0.960963	0.893214	2.21737	1.25987	2.06647	1.23917	1.3245	1.37076	0.957833	1.16376	0.914065	1.10069	0.992473	1.23454	0.57896	0.601371	0.479431	0.603069	0.787611	0.630402	0.716431	0.647993	0.686499	0.797032	0.989457	0.983049	1.31533	0.970786	0.496541	0.368852	0.6722	0.622691	0.566148	0.41479	0.662551	1.04812	1.40193	1.37412	1.29043	0.984681
635	0.720283	0.849764	0.896518	0.901743	0.759656	0.961236	0.953976	0.950964	0.856717	0.970004	0.886863	2.21614	1.27548	2.03903	1.24509	1.34153	1.34675	0.955063	1.16896	0.95421	1.13929	1.00202	1.2726	0.552624	0.569165	0.50754	0.608502	0.796157	0.639359	0.713402	0.665722	0.658741	0.76125	0.984518	0.98077	1.29842	0.97554	0.490333	0.369212	0.668266	0.636525	0.581327	0.416892	0.664951	1.05687	1.42178	1.34587	1.2776	0.945363
640	0.729792	0.865233	0.885332	0.922733	0.744804	0.959832	0.965463	0.910958	0.840271	0.971278	0.895522	2.19797	1.27575	2.0188	1.26477	1.37278	1.25702	0.962968	1.15163	0.910532	1.15677	0.951153	1.26123	0.554383	0.567785	0.550478	0.629201	0.796164	0.627594	0.729256	0.679293	0.679555	0.805019	0.988158	0.991541	1.29707	0.967278	0.497155	0.365437	0.674055	0.635214	0.571723	0.414706	0.666027	1.06208	1.46163	1.36323	1.27462	0.941221
645	0.727533	0.850975	0.895141	0.903187	0.757766	0.929292	0.949198	0.917614	0.883896	0.952696	0.896047	2.19316	1.29365	1.98768	1.24643	1.39539	1.4047	0.95453	1.11951	0.895081	1.1965	0.981951	1.32359	0.554588	0.549054	0.536516	0.620857	0.833557	0.627002	0.742153	0.659658	0.676199	0.811039	0.994329	0.991348	1.32432	0.975353	0.499915	0.371792	0.673098	0.63728	0.580369	0.41108	0.665254	1.07255	1.4396	1.36598	1.27625	0.983016
650	0.715186	0.846347	0.917978	0.924203	0.756268	0.929713	0.93119	0.91299	0.842445	1.00566	0.898054	2.17938	1.28122	1.99184	1.25366	1.37131	1.35166	0.951467	1.14114	0.89633	1.27139	0.992497	1.22959	0.546441	0.561756	0.513934	0.61007	0.829387	0.64113	0.739552	0.659134	0.696362	0.787689	0.996742	1.00582	1.31642	0.964467	0.499411	0.371412	0.673215	0.629968	0.584912	0.418786	0.667022	1.05859	1.4251	1.41566	1.29181	0.942293
655	0.720495	0.873132	0.903097	0.930369	0.769436	0.899317	0.935098	0.985792	0.853006	0.972213	0.89581	2.18431	1.30397	1.98704	1.2307	1.38455	1.34005	0.929693	1.13355	0.890747	1.276	1.00776	1.24097	0.565966	0.606163	0.492241	0.623293	0.854803	0.647449	0.744414	0.667481	0.66265	0.818212	0.998325	1.00171	1.30356	0.968361	0.502714	0.369959	0.67819	0.62674	0.589192	0.417167	0.668094	1.04159	1.41991	1.31867	1.30267	0.93704
660	0.725852	0.858298	0.914332	0.889533	0.761485	0.943361	0.937234	0.930401	0.827919	0.965316	0.884097	2.22112	1.28641	1.96497	1.24534	1.35963	1.39787	0.925579	1.11652	0.928731	1.26098	1.00463	1.35169	0.549292	0.628741	0.498789	0.614549	0.864929	0.670716	0.746985	0.643682	0.663166	0.801327	1.00232	0.996961	1.3108	0.977006	0.503354	0.369562	0.675547	0.629498	0.582322	0.425126	0.661786	1.04091	1.44054	1.32655	1.3012	0.965021
665	0.727804	0.848807	0.906937	0.94064	0.773054	0.898716	0.967168	0.931355	0.816388	0.955061	0.896357	2.25033	1.30175	1.95339	1.23803	1.32306	1.4206	0.935411	1.13433	0.894168	1.22714	0.964803	1.2098	0.582405	0.608559	0.498738	0.588513	0.850029	0.669344	0.751411	0.648842	0.671035	0.808701	1.00183	0.999311	1.31835	0.969876	0.508522	0.371727	0.673134	0.629281	0.58522	0.422833	0.663115	1.05262	1.42558	1.35191	1.26974	0.921644
670	0.722614	0.846005	0.914487	0.936152	0.747649	0.915401	0.944519	0.895644	0.830429	0.970017	0.880737	2.24297	1.29285	1.93807	1.24716	1.35588	1.37769	0.935061	1.11871	0.843958	1.23213	0.973406	1.22202	0.567367	0.607218	0.476312	0.639313	0.859659	0.674276	0.737262	0.651481	0.665993	0.790612	1.0035	1.00325	1.31051	0.972595	0.507712	0.371277	0.673501	0.636494	0.593945	0.422969	0.672652	1.04857	1.39553	1.37394	1.28574	0.919899
675	0.720659	0.844925	0.891475	0.898863	0.755331	0.881174	0.927962	0.928577	0.829322	0.974078	0.87512	2.27887	1.31649	1.91416	1.24945	1.35067	1.38441	0.919019	1.10184	0.903638	1.17121	1.0164	1.29706	0.580117	0.572308	0.540716	0.600932	0.913956	0.654952	0.747858	0.650381	0.64915	0.789283	1.0034	1.00013	1.33792	0.969229	0.505623	0.369664	0.673797	0.636248	0.591056	0.430507	0.670853	1.06199	1.40637	1.36055	1.27323	0.99255
680	0.729658	0.837203	0.896474	0.941216	0.754712	0.937295	0.929671	0.900136	0.83523	0.951506	0.889	2.27373	1.32254	1.87254	1.21424	1.38738	1.45485	0.932365	1.08049	0.905416	1.15683	1.02436	1.41449	0.549524	0.63347	0.533499	0.639022	0.895089	0.641581	0.735519	0.651861	0.647314	0.790975	1.01401	1.01218	1.33377	0.963536	0.503879	0.37648	0.686374	0.644717	0.592228	0.429786	0.671202	1.02268	1.41221	1.3846	1.27052	0.906851
685	0.714936	0.848328	0.905258	0.927943	0.762435	0.929368	0.904569	0.891238	0.827646	0.963003	0.896531	2.28447	1.33662	1.8744	1.25353	1.37346	1.47281	0.947861	1.10442	0.849196	1.14487	0.998111	1.24239	0.571551	0.622894	0.524526	0.651012	0.875996	0.620659	0.742318	0.650254	0.680809	0.782521	1.00919	0.997754	1.34653	0.974249	0.504139	0.376582	0.676468	0.641784	0.59386	0.423563	0.673246	1.03658	1.38846	1.39289	1.30672	0.979252
690	0.709688	0.833119	0.92879	0.928759	0.757807	0.907398	0.950126	0.915539	0.776378	0.992017	0.892558	2.25951	1.3293	1.86922	1.25571	1.32174	1.47591	0.958232	1.08363	0.871229	1.1413	1.02821	1.2972	0.576817	0.597032	0.512011	0.635656	0.899521	0.648977	0.742893	0.634419	0.673218	0.813448	1.01733	1.01079	1.34748	0.962458	0.50771	0.378761	0.67527	0.648908	0.601988	0.425293	0.661834	1.04577	1.4298	1.37964	1.27938	0.954004
695	0.736744	0.841702	0.926836	0.943789	0.751072	0.910176	0.93112	0.947026	0.848634	0.971938	0.903833	2.27631	1.32308	1.87587	1.28684	1.33197	1.47093	0.9455	1.08054	0.853737	1.13255	1.04114	1.42415	0.566306	0.563744	0.513212	0.648343	0.872595	0.649687	0.751648	0.656406	0.669605	0.776772	1.01358	1.01317	1.34364	0.97673	0.509212	0.378378	0.681958	0.649009	0.590858	0.424944	0.664442	1.03913	1.38348	1.38261	1.30345	0.914993
700	0.738666	0.824855	0.90983	0.931662	0.73912	0.945254	0.93413	0.917661	0.79299	0.962567	0.895721	2.28041	1.33758	1.85196	1.2806	1.36042	1.45713	0.953231	1.0765	0.90192	1.12987	1.0476	1.39375	0.574816	0.607489	0.54322	0.60859	0.881033	0.67126	0.774316	0.670701	0.66732	0.792732	1.023	1.02125	1.3415	0.971496	0.516608	0.380438	0.677958	0.662204	0.593986	0.424074	0.66968	1.03688	1.39389	1.40206	1.30795	0.95227
705	0.73862	0.820697	0.888107	0.899696	0.743407	0.931312	0.93713	0.931296	0.901186	0.958559	0.887709	2.27004	1.35217	1.88577	1.28714	1.33618	1.39219	0.974679	1.09763	0.853693	1.15611	0.997779	1.35616	0.574337	0.639043	0.52083	0.588105	0.869165	0.714621	0.755294	0.667959	0.654982	0.790762	1.01956	1.02395	1.34435	0.965999	0.52004	0.386047	0.671572	0.665684	0.603201	0.42355	0.666263	1.02974	1.40613	1.35667	1.28185	0.936127
710	0.725287	0.835434	0.91203	0.927148	0.743988	0.91195	0.937179	0.889154	0.848123	0.956913	0.876985	2.27224	1.36015	1.88676	1.24965	1.34561	1.50848	0.952948	1.0931	0.859841	1.13965	1.02027	1.44545	0.574035	0.582977	0.570056	0.646435	0.884568	0.69329	0.760609	0.672148	0.686972	0.828172	1.02355	1.01596	1.34049	0.963844	0.51782	0.38826	0.679091	0.658592	0.596696	0.422326	0.674471	1.0265	1.40038	1.39174	1.32993	0.989115
715	0.728223	0.806421	0.885708	0.910443	0.71981	0.907666	0.918897	0.931293	0.832727	0.978973	0.888594	2.27749	1.35657	1.87399	1.26453	1.32933	1.55142	0.968593	1.08311	0.863121	1.18681	1.0261	1.51838	0.549698	0.601777	0.500596	0.624999	0.849417	0.735141	0.76245	0.674299	0.686762	0.819808	1.02984	1.02073	1.36274	0.96968	0.516204	0.386083	0.685916	0.664112	0.602106	0.426313	0.667114	1.02875	1.37175	1.3906	1.31174	0.929091
720	0.738421	0.824515	0.879731	0.909367	0.74789	0.920377	0.930226	0.926926	0.813807	1.01848	0.885048	2.29415	1.38058	1.85691	1.25108	1.31957	1.40221	0.966354	1.1158	0.88137	1.16945	1.03664	1.38263	0.564997	0.620322	0.444164	0.657827	0.852007	0.756086	0.764125	0.67396	0.674277	0.805527	1.02699	1.03063	1.34967	0.969804	0.515726	0.389178	0.681034	0.659616	0.616154	0.431732	0.670369	1.01115	1.39269	1.43141	1.34046	0.92326
725	0.73192	0.819293	0.902522	0.937678	0.73355	0.893607	0.919686	0.893853	0.818231	1.03674	0.869816	2.31049	1.38917	1.87552	1.23913	1.3208	1.42168	0.982415	1.09391	0.841003	1.19384	1.01439	1.42685	0.5663	0.614751	0.518168	0.656636	0.846419	0.725297	0.767286	0.66645	0.662825	0.809213	1.02043	1.03848	1.34413	0.958989	0.513158	0.387895	0.68406	0.653	0.604003	0.429634	0.67252	1.01643	1.38683	1.4423	1.32446	0.962556
730	0.727491	0.808405	0.878053	0.918857	0.753172	0.917164	0.922472	0.91525	0.808689	0.995499	0.890419	2.32768	1.37916	1.88999	1.27694	1.36934	1.40467	0.961171	1.07803	0.880892	1.21672	1.00763	1.59657	0.58473	0.601948	0.569453	0.611898	0.82022	0.698766	0.781076	0.682688	0.657981	0.819343	1.02941	1.03992	1.36168	0.970896	0.516942	0.389699	0.689367	0.653147	0.603899	0.430127	0.672211	1.01118	1.38102	1.40578	1.29484	0.943256
735	0.712334	0.813779	0.913377	0.892024	0.732953	0.92064	0.932557	0.93499	0.787723	0.967235	0.901848	2.35009	1.38311	1.88472	1.2629	1.34417	1.48492	0.958206	1.06128	0.875723	1.24595	0.98177	1.44731	0.583202	0.632457	0.571787	0.64753	0.805011	0.667981	0.778521	0.686446	0.664287	0.788474	1.03043	1.03222	1.36775	0.949112	0.512596	0.390741	0.686417	0.668304	0.604143	0.427038	0.670864	1.01119	1.35563	1.3653	1.31716	0.954236
740	0.720181	0.811131	0.867316	0.888484	0.731005	0.918007	0.929146	0.904972	0.83164	0.960192	0.88054	2.35073	1.37694	1.87955	1.22447	1.34381	1.41742	0.947276	1.05864	0.876779	1.252	1.01723	1.41296	0.542251	0.664407	0.542772	0.645509	0.807812	0.66213	0.764171	0.687935	0.64911	0.795261	1.02695	1.01728	1.3683	0.959143	0.514635	0.392632	0.674385	0.656652	0.611952	0.430696	0.664978	1.03011	1.37125	1.43475	1.31665	0.933795
745	0.712648	0.817284	0.877166	0.911406	0.728155	0.912364	0.915523	0.938119	0.841552	0.945903	0.870234	2.34248	1.37096	1.87328	1.22947	1.33313	1.39806	0.928152	1.07047	0.904076	1.26526	1.02126	1.32462	0.571602	0.60621	0.582445	0.610986	0.793715	0.639872	0.75962	0.67109	0.681799	0.80441	1.03238	1.04515	1.35661	0.963546	0.512196	0.392332	0.679114	0.656366	0.606965	0.424125	0.66755	1.03052	1.39378	1.46432	1.29396	0.939381
750	0.715404	0.807551	0.87039	0.918044	0.730863	0.902213	0.912065	0.948444	0.811818	0.953053	0.888904	2.30608	1.38093	1.86121	1.26364	1.33052	1.32894	0.949131	1.06207	0.848964	1.31499	1.03776	1.42746	0.578807	0.646141	0.510454	0.613795	0.799797	0.626203	0.756957	0.677327	0.636468	0.802007	1.03261	1.02246	1.38212	0.957442	0.513858	0.395413	0.672989	0.656976	0.612581	0.429344	0.66256	1.02706	1.35638	1.40866	1.28873	0.913394
755	0.708541	0.809778	0.866531	0.896219	0.701538	0.931494	0.93645	0.871862	0.82918	0.96577	0.899393	2.2756	1.39436	1.86422	1.27955	1.33927	1.42538	0.965619	1.0736	0.85731	1.3512	1.0306	1.47261	0.565645	0.630733	0.565585	0.62411	0.80132	0.630738	0.767015	0.682754	0.63279	0.792727	1.03168	1.04062	1.3756	0.958402	0.507216	0.398209	0.678079	0.659266	0.609996	0.433258	0.674626	1.04468	1.36479	1.39736	1.3119	0.957328
760	0.708859	0.790554	0.890024	0.906236	0.72717	0.913611	0.935878	0.930254	0.826705	0.983859	0.90269	2.23467	1.36831	1.86876	1.27862	1.38438	1.45137	0.951595	1.06013	0.862839	1.36755	0.97302	1.46458	0.577696	0.625257	0.550879	0.636313	0.801775	0.619809	0.77835	0.754214	0.648784	0.78388	1.04421	1.04263	1.37271	0.978655	0.51212	0.394884	0.680633	0.665128	0.623345	0.432517	0.67866	1.03533	1.3817	1.40602	1.31177	0.939757
765	0.714816	0.793259	0.87999	0.870459	0.713681	0.943075	0.950454	0.932565	0.777686	1.0012	0.916401	2.22697	1.3797	1.86776	1.26002	1.33512	1.4239	0.955279	1.10291	0.88313	1.37437	1.04639	1.42918	0.575816	0.605021	0.602264	0.634312	0.79565	0.62382	0.776347	0.79266	0.649379	0.75876	1.04095	1.05555	1.3672	0.974532	0.516293	0.392226	0.697956	0.669227	0.624449	0.437324	0.673225	1.0074	1.39286	1.4345	1.29615	0.947616
770	0.718387	0.808697	0.892853	0.901068	0.731216	0.928738	0.942602	0.922498	0.766949	0.967704	0.897127	2.19495	1.39741	1.86972	1.26632	1.36599	1.45027	0.957525	1.09508	0.910112	1.38057	0.990058	1.29315	0.588692	0.602328	0.609144	0.621312	0.79802	0.618176	0.783007	0.764317	0.674748	0.765685	1.03708	1.08997	1.37923	0.963908	0.520999	0.394129	0.674663	0.658565	0.623389	0.436567	0.669195	1.02333	1.37175	1.35653	1.28071	0.852675
775	0.715547	0.797901	0.891256	0.908829	0.725625	0.918948	0.924496	0.938112	0.851289	0.956673	0.878679	2.1727	1.40819	1.88881	1.27707	1.37484	1.40486	0.963007	1.03491	0.86043	1.39021	1.06356	1.36353	0.582075	0.626892	0.586021	0.623799	0.802764	0.631675	0.779037	0.779345	0.670268	0.797394	1.03972	1.10127	1.36856	0.976508	0.51736	0.399327	0.688111	0.652526	0.625709	0.434725	0.671792	0.987712	1.38488	1.40081	1.31566	0.93337
780	0.702158	0.813317	0.883601	0.906183	0.709634	0.934469	0.909631	0.982371	0.813423	0.963855	0.902785	2.16473	1.42207	1.88969	1.25471	1.35897	1.37682	0.977439	1.08326	0.854368	1.39901	1.01711	1.29405	0.575464	0.604028	0.53107	0.609711	0.808061	0.631483	0.788645	0.805488	0.647956	0.799089	1.04799	1.08732	1.39382	0.977988	0.516369	0.399153	0.690517	0.65969	0.614986	0.431596	0.667035	0.999981	1.38813	1.42893	1.31713	0.989244
785	0.714632	0.81537	0.898469	0.908734	0.714632	0.886547	0.964837	0.998564	0.812271	0.947117	0.876193	2.15447	1.42655	1.87528	1.26304	1.36877	1.40863	0.987922	1.08661	0.895307	1.40769	1.01882	1.34685	0.601509	0.573575	0.572228	0.636335	0.800948	0.633519	0.796537	0.77491	0.676161	0.812432	1.05201	1.10124	1.3815	0.972585	0.517169	0.394463	0.677651	0.66341	0.626761	0.429123	0.673803	0.995777	1.37927	1.36924	1.33548	0.935928
790	0.708738	0.809191	0.864792	0.921032	0.713379	0.863578	0.929697	0.951702	0.82482	0.966263	0.886009	2.15985	1.42004	1.83653	1.26781	1.3927	1.4343	0.963308	1.05831	0.877103	1.42681	0.998655	1.37857	0.608142	0.602468	0.559256	0.628203	0.807285	0.634695	0.813277	0.764567	0.640132	0.803791	1.04911	1.09476	1.40004	0.981364	0.521178	0.399304	0.685791	0.663224	0.632702	0.438728	0.665587	1.01675	1.38311	1.36466	1.26865	0.935077
795	0.692967	0.814972	0.870334	0.88884	0.709672	0.950796	0.942784	0.89318	0.850735	0.984747	0.875198	2.14051	1.41447	1.8279	1.24917	1.39142	1.3016	0.977017	1.08126	0.8855	1.40865	1.06816	1.32585	0.57897	0.654918	0.541893	0.674684	0.817537	0.63389	0.804445	0.751453	0.649264	0.823228	1.04961	1.09007	1.40511	0.976002	0.518403	0.398594	0.691381	0.661123	0.623365	0.438964	0.67302	1.00354	1.35281	1.41761	1.33962	0.836792
800	0.692416	0.806641	0.882735	0.903363	0.718931	1.00041	0.887364	0.920041	0.843539	0.962993	0.891772	2.13524	1.41425	1.80915	1.26015	1.3458	1.30207	0.959014	1.08658	0.89041	1.40673	1.03442	1.27651	0.591219	0.666525	0.610747	0.624015	0.820481	0.638546	0.810882	0.751632	0.64281	0.811694	1.05397	1.06838	1.38565	0.975639	0.524361	0.393944	0.685969	0.659837	0.628296	0.430581	0.667613	0.977185	1.37171	1.40058	1.29326	0.856475
805	0.68799	0.833701	0.88296	0.911722	0.708411	0.924324	0.898212	0.918881	0.82338	0.962396	0.890773	2.13096	1.4134	1.81279	1.26022	1.35187	1.3535	0.964882	1.04467	0.849799	1.39076	1.03833	1.35095	0.567859	0.619852	0.587049	0.624567	0.830566	0.641226	0.819864	0.768422	0.637754	0.797593	1.062	1.06681	1.40682	0.96922	0.522691	0.405118	0.676543	0.649874	0.632732	0.431902	0.669874	0.977734	1.37879	1.41643	1.26594	0.921639
810	0.682731	0.798241	0.863585	0.90075	0.723203	0.893672	0.909863	0.910787	0.806485	0.968025	0.889496	2.12272	1.39713	1.82385	1.29358	1.37425	1.41252	0.94043	1.04335	0.896313	1.39019	1.09512	1.31505	0.583269	0.641424	0.565637	0.62277	0.810325	0.638779	0.823155	0.754898	0.656696	0.799714	1.04953	1.05832	1.39383	0.98089	0.528451	0.396262	0.669194	0.667266	0.623884	0.429179	0.675608	0.994374	1.39396	1.37829	1.26459	0.962693
815	0.676175	0.789436	0.864595	0.909977	0.712268	0.91665	0.869629	0.929066	0.836573	0.959448	0.877463	2.14842	1.42134	1.84302	1.27286	1.38828	1.40261	0.935138	1.05915	0.862758	1.42084	1.05599	1.37243	0.570835	0.619447	0.626821	0.648368	0.833311	0.630621	0.827783	0.765026	0.640211	0.80865	1.0533	1.05473	1.42962	0.976027	0.528019	0.404843	0.676724	0.6631	0.633237	0.432934	0.674983	0.990263	1.42697	1.38719	1.28374	0.945922
820	0.686975	0.814046	0.851825	0.89533	0.71367	0.931039	0.870659	0.874722	0.814058	0.984278	0.905584	2.16212	1.43078	1.84038	1.32311	1.38219	1.41842	0.94719	1.06356	0.89752	1.39551	1.07149	1.34888	0.612976	0.618092	0.619294	0.635971	0.823872	0.613356	0.805419	0.74596	0.646199	0.826302	1.06013	1.07283	1.39387	0.969778	0.525286	0.40649	0.676168	0.664352	0.634585	0.438557	0.675233	0.966335	1.36126	1.38678	1.28573	0.859153
825	0.682783	0.825718	0.870041	0.899648	0.72074	0.885333	0.877796	0.88889	0.806624	0.984962	0.898533	2.16757	1.43518	1.85373	1.31142	1.36875	1.40003	0.945355	1.05355	0.86841	1.42129	1.09024	1.37958	0.594207	0.605318	0.638915	0.628893	0.836964	0.629093	0.804174	0.747788	0.657167	0.806964	1.05754	1.04297	1.41507	0.969405	0.526576	0.399662	0.693886	0.666823	0.640984	0.431425	0.673462	0.989052	1.36967	1.36557	1.31997	0.890057
830	0.673401	0.79748	0.884521	0.889865	0.700502	0.975141	0.890848	0.923889	0.833992	0.968816	0.894981	2.1664	1.45618	1.85588	1.3106	1.41063	1.4964	0.949253	1.04858	0.870301	1.39099	1.07776	1.33615	0.562424	0.632447	0.594081	0.648253	0.826932	0.608691	0.795143	0.749703	0.635973	0.790142	1.04915	1.0809	1.40794	0.969566	0.527024	0.407317	0.696754	0.668355	0.633159	0.436525	0.675519	0.988841	1.40122	1.323	1.31116	0.911145
835	0.668706	0.792737	0.871673	0.849395	0.714812	0.921712	0.872098	0.903207	0.774245	0.97287	0.886958	2.18051	1.42613	1.85206	1.28078	1.38971	1.44128	0.950455	1.06032	0.883709	1.41437	1.06645	1.39707	0.582831	0.654124	0.613552	0.6216	0.839199	0.606051	0.806202	0.724105	0.623973	0.793374	1.05404	1.05223	1.41028	0.979695	0.526626	0.40784	0.690016	0.671833	0.642838	0.43769	0.672426	0.967416	1.39241	1.38088	1.328	0.945902
840	0.675265	0.785726	0.868822	0.89312	0.725657	0.930185	0.892295	0.919505	0.835997	0.966035	0.900521	2.16806	1.44406	1.83845	1.2959	1.34273	1.37469	0.941264	1.06502	0.906455	1.40331	1.0707	1.4066	0.562712	0.601783	0.511495	0.618989	0.833684	0.633733	0.809441	0.738706	0.657508	0.773381	1.06106	1.05872	1.41228	0.963993	0.530443	0.411388	0.68283	0.65284	0.643789	0.42949	0.671226	0.988859	1.39126	1.34663	1.28912	0.871708
845	0.674505	0.801277	0.862725	0.873275	0.730829	0.951187	0.893154	0.925962	0.806531	0.953935	0.890749	2.16848	1.41986	1.86482	1.29189	1.33769	1.33568	0.967984	1.06182	0.8627	1.40359	1.05582	1.41568	0.587957	0.597585	0.655546	0.691114	0.862628	0.637657	0.807587	0.723331	0.641658	0.791943	1.06055	1.07498	1.44379	0.980186	0.533988	0.404028	0.687565	0.658543	0.642235	0.431412	0.685073	0.993488	1.37146	1.29232	1.29654	0.907117
850	0.675775	0.815637	0.896783	0.905505	0.710484	0.988964	0.867614	0.917141	0.805585	0.955044	0.875198	2.17801	1.42352	1.8503	1.27131	1.3682	1.41159	0.979407	1.03366	0.891286	1.40774	1.01471	1.32825	0.596056	0.568742	0.512233	0.660185	0.868404	0.64405	0.796556	0.720932	0.65147	0.807597	1.06333	1.06913	1.42747	0.988993	0.532625	0.408521	0.679689	0.65136	0.650406	0.433117	0.679652	0.983309	1.4084	1.37238	1.31011	0.930449
855	0.673615	0.809457	0.881772	0.889697	0.704814	0.905948	0.878127	0.949218	0.814372	0.941622	0.894903	2.18355	1.44602	1.82166	1.27884	1.39081	1.38108	0.968003	1.03914	0.889504	1.40782	1.04404	1.46534	0.588416	0.631467	0.587121	0.682949	0.875494	0.650411	0.826597	0.723732	0.645646	0.820683	1.0632	1.05891	1.45518	0.966166	0.541406	0.40787	0.693589	0.659387	0.646592	0.431893	0.677898	0.967687	1.37201	1.33238	1.30993	0.909741
860	0.675117	0.802609	0.889871	0.906318	0.71307	0.958985	0.890831	0.942258	0.785131	0.957928	0.893319	2.18623	1.42049	1.8255	1.30213	1.43459	1.4471	0.970394	1.04355	0.856974	1.42847	1.091	1.46205	0.585499	0.529028	0.618104	0.689829	0.882591	0.633486	0.830084	0.750371	0.643128	0.823207	1.06625	1.05786	1.4357	0.984085	0.542658	0.409504	0.689199	0.650113	0.636393	0.437061	0.681122	0.963896	1.36925	1.37621	1.30148	0.898586
865	0.667602	0.804402	0.881774	0.891228	0.708698	0.917161	0.926778	0.949593	0.809959	0.949751	0.906785	2.21066	1.40227	1.84954	1.30094	1.37799	1.46342	0.975291	1.06444	0.897672	1.43456	1.04289	1.32825	0.576896	0.62329	0.52492	0.687221	0.870493	0.633105	0.822565	0.746316	0.661914	0.792133	1.05311	1.06651	1.41668	0.979273	0.544779	0.412064	0.683014	0.647236	0.657711	0.439806	0.669863	1.00715	1.36172	1.31878	1.26438	0.941853
870	0.665783	0.810527	0.901027	0.89825	0.720205	0.93803	0.92684	0.925655	0.836005	0.983224	0.894941	2.21543	1.41217	1.84753	1.26025	1.40327	1.44627	0.964779	1.0023	0.903771	1.42486	1.07493	1.4593	0.560434	0.646114	0.588019	0.643476	0.891151	0.634658	0.827968	0.731466	0.672513	0.784525	1.07295	1.05259	1.44277	0.97945	0.548965	0.41179	0.693636	0.657552	0.660204	0.44269	0.67116	0.967191	1.35588	1.30351	1.31098	0.871962
875	0.658256	0.80129	0.89596	0.892433	0.712974	0.908964	0.986594	0.970784	0.811288	0.956724	0.875219	2.22553	1.39733	1.85028	1.27067	1.38476	1.47758	0.976481	1.02875	0.896965	1.45327	1.13819	1.4249	0.56809	0.586741	0.549773	0.685349	0.896149	0.674328	0.812649	0.725351	0.673754	0.815532	1.06309	1.05171	1.43361	0.990748	0.549148	0.413159	0.688418	0.659126	0.659883	0.438131	0.670743	0.970021	1.33795	1.29155	1.30843	0.950821
880	0.656205	0.793356	0.888345	0.890308	0.726622	0.914819	1.01093	0.948003	0.796118	0.971475	0.903165	2.21627	1.43042	1.85819	1.28775	1.42764	1.47467	0.972622	1.02866	0.893519	1.47469	1.12412	1.4253	0.604273	0.644625	0.61194	0.710707	0.879856	0.736222	0.795481	0.741066	0.641306	0.793604	1.07255	1.04841	1.42732	0.986206	0.553158	0.414506	0.688438	0.666403	0.668685	0.439352	0.677464	0.978769	1.32172	1.34939	1.2964	0.952076
885	0.642821	0.787385	0.875077	0.874595	0.70452	0.933547	1.00447	0.949383	0.830613	0.983385	0.88736	2.20077	1.41904	1.84591	1.27521	1.38224	1.4748	0.965086	1.01492	0.858186	1.44624	1.05762	1.46219	0.60212	0.606965	0.561593	0.684004	0.886356	0.721079	0.807475	0.74501	0.646689	0.802248	1.07722	1.07351	1.44561	0.98452	0.549827	0.413385	0.698562	0.652543	0.675726	0.439528	0.678147	0.977188	1.35307	1.35459	1.29079	0.933985
890	0.649712	0.806588	0.89033	0.882069	0.701599	0.911285	1.0015	0.944274	0.783453	0.952421	0.875282	2.20347	1.4288	1.86325	1.27929	1.43317	1.50208	0.97758	1.02613	0.867394	1.44988	1.05383	1.37696	0.560992	0.643506	0.583229	0.6796	0.9355	0.731006	0.79845	0.749883	0.668409	0.788151	1.06258	1.07253	1.43404	0.968096	0.549873	0.414513	0.701132	0.65296	0.68338	0.439009	0.680372	0.967332	1.37179	1.29436	1.28239	0.949569
895	0.63625	0.772316	0.876614	0.871306	0.688746	0.939248	1.00865	1.00129	0.809286	0.941423	0.888365	2.17117	1.42498	1.86128	1.28194	1.44478	1.49255	0.971059	1.00873	0.839168	1.44575	1.07271	1.5436	0.57855	0.611438	0.57236	0.665508	0.957111	0.692373	0.802596	0.754716	0.64982	0.772017	1.0854	1.06858	1.44446	1.00285	0.549773	0.420067	0.688039	0.656362	0.685962	0.437995	0.677917	0.963764	1.3248	1.35508	1.2873	0.929325
900	0.637851	0.787545	0.888591	0.890275	0.711934	0.976933	0.973259	0.974461	0.78075	0.945159	0.857488	2.16967	1.41389	1.84059	1.2774	1.41458	1.42583	0.971813	1.03331	0.828146	1.43078	1.08388	1.4474	0.611327	0.584248	0.508364	0.671466	0.962627	0.671074	0.806212	0.727475	0.635106	0.780813	1.07403	1.07454	1.46133	1.00474	0.545046	0.41535	0.705012	0.659966	0.6782	0.44139	0.680025	0.995692	1.34134	1.34166	1.28644	0.890684
Figure 1F
Time (seconds)	HBSS (Control)															150 uM Pyocyanin				300 uM 1-hydroxyphenazine			150 uM Pyocyanin pre-treated w/10 uM benzethonium chloride						150 uM Pyocyanin pre-treated w/50 uM VBIT-12			150 uM Pyocyanin pre-treated w/10 uM DS16570511
0	1	1	1	1	1	1	1	1	1	1	1	1	1	1	1	1	1	1	1	1	1	1	1	1	1	1	1	1	1	1	1	1	1	1	1
5	1.00264	0.993492	1.00197	0.990653	0.995452	0.998274	0.990341	0.997425	0.992206	0.989038	0.999143	0.99467	0.995295	0.997827	0.996473	0.996908	1.0018	0.991623	0.99041	0.999367	0.995297	0.997795	0.990588	1.00127	1.00024	0.997449	0.995338	0.993135	0.99482	0.996223	0.991799	0.994986	0.999372	1.00057	1.00342
10	1.00128	0.989519	1.00174	0.98621	0.991313	0.994599	0.98226	0.997257	0.985323	0.973032	0.994367	0.988112	0.989705	0.992506	0.993781	0.993749	0.996407	0.995957	0.994045	0.994434	0.995586	0.994827	0.984951	1.00821	0.998668	0.996928	0.991325	0.985677	0.99138	0.992128	0.9792	0.994574	1.00267	1.00006	0.999241
15	0.99919	0.986649	0.99879	0.988627	0.983211	0.99188	0.974742	0.993379	0.979666	0.964727	0.99406	0.977218	0.993242	0.994643	0.982473	0.992104	0.99828	0.992278	0.985415	0.991805	1.0026	0.995628	0.984305	1.01485	0.998108	0.992669	0.987122	0.978461	0.992219	0.98732	0.974554	0.991163	1.00247	1.0022	0.997437
20	0.993845	0.981394	0.994984	0.995678	0.978515	0.993107	0.969197	0.992187	0.97581	0.948487	0.98962	0.96968	0.984586	0.99464	0.977792	0.993671	0.998005	0.990636	0.983064	0.987005	0.998602	0.99087	0.981391	1.01497	0.995255	0.993706	0.984525	0.970672	0.987877	0.989523	0.965232	0.998058	1.0014	1.00151	0.997949
25	0.993435	0.978865	0.992361	0.994383	0.971719	0.987446	0.96183	0.984691	0.968997	0.940165	0.988108	0.963256	0.987455	0.995296	0.975552	0.990696	0.995997	0.989344	0.98758	0.984511	0.995946	0.990678	0.976896	1.01831	0.994986	0.993648	0.980036	0.964004	0.984546	0.98834	0.952509	0.99771	0.998836	1.00347	0.998411
30	0.992212	0.975714	0.992736	0.98368	0.964933	0.984244	0.955444	0.980582	0.962345	0.926779	0.987286	0.96125	0.980561	0.991445	0.981149	0.991922	0.99973	0.989672	0.984397	0.980924	0.991317	0.984321	0.976806	1.01939	0.992274	0.992459	0.976771	0.956923	0.983957	0.983587	0.938368	0.991991	0.998944	1.00337	0.997992
35	0.996573	0.972075	0.995575	0.985336	0.961698	0.981693	0.949908	0.976746	0.956516	0.918398	0.984724	0.951253	0.985237	0.995693	0.978695	0.999721	0.996582	0.988839	0.983933	0.979373	0.988451	0.984398	0.977962	1.02632	0.99369	0.988563	0.972608	0.94977	0.984902	0.979106	0.91906	0.994231	0.999767	1.00596	1.00154
40	0.993923	0.968057	0.997463	0.984512	0.957616	0.979999	0.944748	0.972786	0.948559	0.906612	0.985226	0.942088	0.981492	0.998238	0.976081	0.999924	0.997445	0.9849	0.981117	0.9898	0.987329	0.983014	0.978491	1.02986	0.992138	0.991067	0.968559	0.9432	0.982091	0.979922	0.918982	0.99348	1.00424	1.00145	1.00056
45	0.993324	0.965835	0.997744	0.975427	0.954412	0.97809	0.940292	0.966374	0.944547	0.898506	0.981805	0.936923	0.97361	0.994856	0.970178	0.997359	0.996192	0.985982	0.98046	0.989961	0.984374	0.976273	0.97638	1.04053	0.990738	0.992916	0.969144	0.937352	0.976415	0.979458	0.91063	0.992057	0.997413	0.997879	1.00211
50	0.993625	0.963011	1.0009	0.978282	0.950994	0.977338	0.934958	0.961574	0.939033	0.891863	0.977472	0.93128	0.969175	0.993558	0.971604	0.994034	0.993508	0.986357	0.974728	0.984992	0.983689	0.974869	0.977238	1.04366	0.989454	0.993083	0.966772	0.930867	0.974267	0.983685	0.898973	0.993114	0.997258	0.997105	1.00191
55	0.988666	0.959827	0.998837	0.972129	0.947318	0.976226	0.931854	0.951904	0.931805	0.884913	0.977691	0.927457	0.96746	0.991258	0.966432	0.992801	0.990309	0.979502	0.981091	0.976916	0.981522	0.972453	0.971957	1.05164	0.989765	0.990516	0.964166	0.923838	0.971451	0.979189	0.881744	0.994879	1.00187	1.0023	1.00771
60	0.986394	0.95665	0.995432	0.972986	0.944011	0.974975	0.92827	0.946656	0.927245	0.872057	0.97543	0.921057	0.966728	0.992657	0.95052	0.99094	0.987918	0.983538	0.977769	0.973291	0.979361	0.969649	0.967395	1.05198	0.993046	0.99065	0.959452	0.917548	0.96934	0.977527	0.877948	0.994792	0.996901	1.00408	1.01181
65	0.988801	0.954241	0.993697	0.975056	0.940642	0.973177	0.926043	0.940014	0.920445	0.86249	0.974145	0.912312	0.968947	0.990483	0.955331	0.992463	0.988663	0.978704	0.975425	0.969794	0.97726	0.968185	0.964857	1.05645	0.994088	0.989196	0.95672	0.911432	0.964843	0.977845	0.879508	1.00464	0.998764	1.0018	1.01164
70	0.985467	0.950557	0.997409	0.973294	0.938552	0.971421	0.920487	0.933998	0.915825	0.856029	0.973351	0.909095	0.965102	0.993957	0.963951	0.990332	0.989708	0.983276	0.981409	0.966496	0.97442	0.967467	0.967932	1.05685	0.994511	0.987756	0.954682	0.905479	0.961635	0.975928	0.863079	1.00575	0.996799	1.00227	1.01146
75	0.988574	0.945838	0.994295	0.977018	0.93532	0.970208	0.916017	0.929166	0.912215	0.849369	0.970912	0.904699	0.957109	0.992631	0.969201	0.989671	0.987018	0.979985	0.978911	0.962108	0.977122	0.964829	0.9688	1.05749	0.993216	0.988875	0.954143	0.899152	0.958779	0.976241	0.851546	0.997627	0.99616	1.00064	1.00814
80	0.984079	0.946167	0.993477	0.98343	0.93145	0.969141	0.910132	0.926566	0.907771	0.842306	0.969503	0.899025	0.958716	0.992334	0.972995	0.989585	0.98596	0.9811	0.976024	0.962329	0.978503	0.961699	0.968945	1.06203	0.994551	0.988265	0.952451	0.894149	0.954528	0.970954	0.847852	1.00641	0.994022	1.00087	1.00936
85	0.983591	0.94583	0.990554	1.08615	0.930236	0.967414	0.905365	0.919473	0.902294	0.834267	0.97056	0.895652	0.958646	0.995536	0.953929	0.989758	0.982014	0.988016	0.968296	0.958554	0.979245	0.963778	0.965747	1.06349	0.991485	0.989203	0.949725	0.888749	0.954243	0.967728	0.836023	1.00557	0.997543	1.00639	1.00734
90	1.00768	0.976296	1.0196	1.07621	0.925696	0.947777	0.899911	0.900857	0.892674	0.82226	0.95658	0.896164	0.972551	1.00205	1.00327	1.02436	1.10501	1.44526	0.939739	0.909452	0.987623	0.909436	0.908068	0.98577	0.620653	0.999256	0.908783	0.922979	0.811392	1.1544	0.296882	1.02558	1.07949	0.980264	0.993008
95	0.993682	0.972127	1.01247	1.05005	0.914173	0.935918	0.891959	0.897267	0.882881	0.819996	0.952813	0.894011	0.961458	0.991425	0.991206	1.05817	1.23964	1.83881	1.02212	0.923628	0.971884	0.9075	1.01739	1.1174	0.552231	1.22635	1.17504	1.04007	0.756753	1.06923	0.385683	1.10693	1.18132	1.16643	1.06619
100	0.993602	0.967461	1.01048	1.03642	0.91083	0.926341	0.885945	0.891874	0.875583	0.790048	0.947611	0.891542	0.959733	0.992055	0.983038	1.06058	1.29261	1.90466	1.06842	0.922502	0.968032	0.913432	1.05647	1.17945	0.587859	1.28232	1.27504	1.08301	0.711904	0.920989	0.529613	1.18766	1.22763	1.283	1.12291
105	1.00089	0.963636	1.00523	1.00827	0.904301	0.921677	0.880574	0.883741	0.869317	0.761568	0.951878	0.888038	0.955632	0.990315	0.976012	1.0566	1.29753	1.93347	1.10968	0.915724	0.965239	0.905652	1.07962	1.20216	0.608734	1.29327	1.31005	1.09928	0.678131	0.765682	0.649998	1.24774	1.25042	1.34724	1.1611
110	0.999686	0.95878	1.00249	0.99595	0.896936	0.920453	0.875166	0.881048	0.864415	0.753982	0.947819	0.886885	0.956314	0.991194	0.977558	1.05269	1.30457	1.94878	1.12842	0.912541	0.96599	0.898938	1.10389	1.21478	0.630397	1.30452	1.3294	1.10577	0.652767	0.696831	0.750744	1.27036	1.25519	1.38068	1.18077
115	1.00205	0.951502	0.999138	0.990632	0.890694	0.91728	0.869836	0.876144	0.858134	0.743157	0.951449	0.882557	0.954576	0.991286	0.979648	1.04938	1.30519	1.96492	1.13998	0.9113	0.963689	0.892499	1.11538	1.22711	0.656719	1.30784	1.35304	1.10992	0.631529	0.681749	0.832551	1.28568	1.25912	1.39922	1.19219
120	0.986635	0.949131	0.997282	0.989061	0.885488	0.920471	0.864955	0.870352	0.853584	0.741609	0.950196	0.877816	0.952015	0.999201	0.971145	1.05106	1.2988	1.98557	1.16056	0.906293	0.957266	0.888922	1.11292	1.2455	0.682106	1.31627	1.38421	1.10887	0.618749	0.673791	0.925198	1.3057	1.26505	1.42149	1.20982
125	0.988081	0.943568	0.993717	0.989741	0.882921	0.918212	0.858872	0.869324	0.849004	0.736526	0.94565	0.873915	0.948204	0.989731	0.969063	1.04655	1.31052	2.00518	1.16126	0.899397	0.960375	0.882956	1.10997	1.25652	0.744129	1.33706	1.42664	1.1078	0.609685	0.695014	1.01703	1.31701	1.2716	1.42624	1.21731
130	0.936079	0.937133	0.990942	0.994684	0.876184	0.918941	0.853397	0.864732	0.844743	0.726912	0.94428	0.872214	0.953449	0.988696	0.971931	1.04707	1.3122	2.02536	1.16495	0.896064	0.95677	0.878139	1.10064	1.28701	0.900367	1.36298	1.49385	1.10743	0.60218	0.754425	1.05129	1.33136	1.27652	1.43377	1.22694
135	0.972209	0.933708	0.989704	0.991673	0.8704	0.91847	0.848698	0.864851	0.84092	0.724851	0.944464	0.866712	0.949637	0.991287	0.973077	1.04511	1.32192	2.04575	1.17072	0.892251	0.958331	0.873105	1.09654	1.30002	1.0828	1.38562	1.5824	1.10745	0.599135	0.790994	1.11828	1.33916	1.27983	1.4426	1.22574
140	0.974331	0.930181	0.988252	0.978348	0.864936	0.917012	0.840951	0.856633	0.834769	0.712981	0.944863	0.865438	0.941691	0.991917	0.963834	1.04387	1.32201	2.06955	1.17635	0.888867	0.957143	0.866386	1.09858	1.31291	1.22181	1.40657	1.67764	1.10816	0.597389	0.807818	1.18767	1.35109	1.2823	1.45029	1.23626
145	0.961223	0.927819	0.98585	0.981171	0.861557	0.913013	0.836439	0.850523	0.830588	0.710484	0.943955	0.862475	0.934763	1.00412	0.95493	1.04494	1.33528	2.0915	1.17406	0.889685	0.959865	0.860251	1.08887	1.3248	1.31175	1.41743	1.752	1.10996	0.593364	0.812041	1.2507	1.36784	1.29038	1.4643	1.24035
150	0.979318	0.922931	0.982401	0.987216	0.857152	0.91012	0.832	0.847676	0.825544	0.706211	0.943237	0.858349	0.940116	0.999382	0.955897	1.04687	1.33347	2.10621	1.18018	0.885489	0.960156	0.855754	1.07656	1.33006	1.37753	1.42941	1.82782	1.11298	0.594091	0.812072	1.29169	1.37972	1.29472	1.47549	1.24191
155	0.968245	0.920765	0.981659	0.99248	0.853948	0.911427	0.827536	0.845715	0.822253	0.70224	0.939525	0.858793	0.939528	0.995052	0.952783	1.04894	1.33994	2.13208	1.18101	0.883644	0.956045	0.853247	1.07431	1.33597	1.43466	1.43991	1.88594	1.12133	0.590387	0.804422	1.32598	1.39459	1.29417	1.48782	1.24222
160	0.968973	0.918724	0.983298	0.989876	0.852096	0.9096	0.823685	0.840274	0.819532	0.697978	0.941128	0.85282	0.941239	0.992524	0.951894	1.05016	1.34563	2.15133	1.18	0.878682	0.954599	0.851094	1.06704	1.33719	1.50352	1.4566	1.93656	1.13626	0.590455	0.807555	1.37667	1.39449	1.30052	1.49257	1.24361
165	0.967305	0.915671	0.979427	0.988584	0.848375	0.909037	0.816573	0.837531	0.815298	0.6959	0.939203	0.850897	0.933027	0.984825	0.943564	1.05205	1.35378	2.17022	1.18278	0.877152	0.951426	0.847866	1.06363	1.33553	1.57907	1.4754	1.9856	1.15567	0.589413	0.810048	1.40492	1.40909	1.30851	1.49451	1.25121
170	0.970763	0.915702	0.978713	0.990141	0.848216	0.90832	0.810614	0.836324	0.811898	0.694379	0.936994	0.847948	0.935369	0.996541	0.948919	1.05665	1.35588	2.1782	1.18876	0.873684	0.951795	0.843083	1.05618	1.33416	1.64611	1.49355	2.02846	1.18337	0.593913	0.812282	1.43557	1.41688	1.31376	1.50043	1.25964
175	0.962877	0.913002	0.976186	0.995897	0.845995	0.907182	0.806356	0.831818	0.807046	0.689795	0.937335	0.847782	0.935078	0.995692	0.937062	1.05619	1.36107	2.17602	1.18757	0.871189	0.949257	0.84023	1.06088	1.33225	1.71056	1.50494	2.07347	1.21023	0.595492	0.815121	1.4629	1.43055	1.31892	1.50829	1.25658
180	0.949382	0.909028	0.988	0.992972	0.84236	0.905266	0.805648	0.824565	0.80304	0.690253	0.937949	0.844407	0.933171	0.995822	0.944724	1.0557	1.35544	2.18818	1.19341	0.869313	0.947586	0.839467	1.05934	1.32995	1.75517	1.52093	2.11726	1.23857	0.593543	0.826227	1.50884	1.4451	1.32756	1.5186	1.26798
185	0.957556	0.906018	0.985321	1.00807	0.842681	0.902952	0.801272	0.822329	0.801741	0.681932	0.935238	0.842562	0.929353	0.992393	0.947415	1.05654	1.36699	2.20533	1.19284	0.865895	0.947225	0.835413	1.04704	1.33019	1.80125	1.53794	2.16216	1.26425	0.593605	0.832461	1.5355	1.45107	1.33166	1.52569	1.27444
190	0.949726	0.904789	0.984007	0.998501	0.84118	0.903186	0.797845	0.818487	0.79845	0.682092	0.932068	0.841695	0.930429	0.993717	0.94457	1.05597	1.363	2.20848	1.19719	0.863004	0.946218	0.831578	1.04214	1.32673	1.83543	1.56605	2.20171	1.29276	0.594196	0.830732	1.55752	1.45518	1.34154	1.53588	1.27814
195	0.952118	0.903218	0.978122	0.99273	0.83708	0.903323	0.794131	0.817544	0.794314	0.677011	0.930549	0.837962	0.933293	1.0009	0.934661	1.05326	1.36539	2.21224	1.20317	0.858234	0.950515	0.828361	1.0393	1.32454	1.86229	1.59943	2.23816	1.31946	0.598923	0.833212	1.57645	1.46324	1.34906	1.53769	1.27658
200	0.948049	0.899652	0.97624	0.985433	0.835346	0.903096	0.789638	0.816765	0.791545	0.672736	0.926638	0.840874	0.928793	1.00228	0.945602	1.05636	1.38072	2.22338	1.20723	0.85665	0.946941	0.827009	1.03628	1.32246	1.88414	1.63176	2.27482	1.34293	0.600571	0.84041	1.61326	1.46896	1.35316	1.54416	1.28255
205	0.941117	0.899924	0.9724	0.985263	0.833105	0.901713	0.786838	0.81467	0.788133	0.670256	0.924952	0.837658	0.923777	1.00133	0.928762	1.05555	1.37776	2.23066	1.22307	0.851679	0.944642	0.821362	1.03102	1.32059	1.89296	1.67097	2.30768	1.36738	0.6029	0.843458	1.63284	1.47794	1.3614	1.55811	1.28741
210	0.940022	0.89443	0.970523	0.989843	0.831761	0.900938	0.784641	0.813517	0.783856	0.66804	0.922031	0.835793	0.919394	0.99871	0.937963	1.05739	1.38192	2.23573	1.22608	0.850206	0.944089	0.817917	1.02762	1.3162	1.89953	1.70292	2.33435	1.38785	0.601086	0.854027	1.64098	1.47939	1.36301	1.55971	1.29075
215	0.941219	0.893281	0.966194	0.994067	0.831948	0.899027	0.781678	0.808263	0.781227	0.666505	0.921736	0.836206	0.919376	0.992609	0.940053	1.05917	1.39014	2.2504	1.22764	0.851786	0.943015	0.816122	1.02769	1.31621	1.90107	1.74112	2.36125	1.4056	0.603008	0.865123	1.67172	1.48122	1.36814	1.56562	1.30053
220	0.939052	0.89284	0.965873	0.995839	0.829595	0.899077	0.779743	0.803658	0.778323	0.658823	0.919926	0.832039	0.917161	0.995584	0.945171	1.05904	1.39472	2.25529	1.22959	0.846734	0.942078	0.814354	1.01926	1.31437	1.89193	1.77203	2.37886	1.42336	0.602448	0.864444	1.69807	1.4935	1.38043	1.5693	1.30367
225	0.943632	0.891769	0.962968	0.99687	0.829335	0.89893	0.776467	0.805059	0.776264	0.659042	0.918598	0.827486	0.916949	0.989854	0.939408	1.06011	1.39403	2.25562	1.23107	0.843754	0.942554	0.813214	1.01882	1.31093	1.88887	1.80669	2.39759	1.43657	0.604598	0.87098	1.7026	1.5043	1.37974	1.5733	1.30757
230	0.937729	0.889497	0.963916	0.992939	0.828034	0.897656	0.774749	0.801004	0.772582	0.653129	0.91664	0.829949	0.913547	0.997781	0.939196	1.06225	1.39984	2.25385	1.23123	0.843548	0.938802	0.81079	1.01596	1.30968	1.88077	1.83473	2.41357	1.44958	0.604618	0.877145	1.73044	1.51198	1.38441	1.58613	1.30946
235	0.948441	0.888661	0.961479	0.989756	0.83154	0.895252	0.77222	0.796965	0.770146	0.65405	0.913206	0.825433	0.917029	1.00035	0.940901	1.06153	1.40655	2.25625	1.23757	0.841325	0.936345	0.811161	1.01262	1.31041	1.8787	1.86236	2.42709	1.46012	0.605747	0.880412	1.75047	1.52795	1.39118	1.58398	1.31884
240	0.947516	0.887186	0.96249	0.986109	0.830143	0.893308	0.768886	0.795014	0.767527	0.653287	0.913471	0.821901	0.911225	0.999703	0.927437	1.06252	1.41045	2.27597	1.23838	0.837471	0.935831	0.808982	1.01242	1.30481	1.86674	1.88472	2.43656	1.46494	0.606002	0.889106	1.77984	1.52653	1.39777	1.59555	1.31789
245	0.947074	0.886835	0.964924	0.992089	0.829632	0.892393	0.76832	0.793215	0.762791	0.645472	0.914419	0.818887	0.914115	1.00518	0.923589	1.06157	1.41501	2.28264	1.24422	0.839129	0.931888	0.808469	1.01749	1.30523	1.86002	1.90739	2.4396	1.4741	0.60648	0.894343	1.77546	1.53608	1.4045	1.60509	1.32066
250	0.946791	0.886825	0.964157	0.99524	0.827581	0.890555	0.764582	0.788786	0.760715	0.642742	0.912411	0.817651	0.916267	1.00593	0.921913	1.05919	1.42302	2.28604	1.24856	0.836617	0.931874	0.806201	1.01329	1.30343	1.85535	1.93309	2.43864	1.48154	0.609935	0.895231	1.80037	1.54561	1.40583	1.60484	1.32858
255	0.945755	0.88407	0.961568	0.996287	0.82472	0.890867	0.762962	0.786869	0.756731	0.641818	0.909905	0.816574	0.915546	1.00558	0.92147	1.05985	1.41934	2.28783	1.25247	0.834047	0.93225	0.808727	1.01235	1.30137	1.84377	1.95066	2.44154	1.48508	0.611491	0.905196	1.8275	1.54645	1.40772	1.61351	1.3317
260	0.930311	0.883076	0.9616	0.99099	0.82322	0.89061	0.759563	0.783242	0.753677	0.639946	0.90786	0.812867	0.919594	1.00219	0.91406	1.05885	1.4241	2.30001	1.257	0.829017	0.931877	0.809522	1.01181	1.30274	1.83733	1.97565	2.44059	1.48926	0.607939	0.9106	1.8289	1.5535	1.41351	1.61497	1.33532
265	0.938885	0.883936	0.959482	0.992474	0.82374	0.890953	0.756246	0.778582	0.751873	0.636923	0.908102	0.809465	0.917131	1.00227	0.912777	1.05973	1.42069	2.30327	1.2574	0.827466	0.932682	0.80612	1.00829	1.30724	1.83681	1.99283	2.43734	1.49241	0.612967	0.914794	1.83606	1.56223	1.41087	1.6223	1.34086
270	0.939476	0.877649	0.959153	0.993221	0.820317	0.889455	0.755425	0.773095	0.750319	0.632657	0.907773	0.810389	0.919936	0.996855	0.906696	1.0615	1.42978	2.31199	1.26432	0.826569	0.933186	0.80481	1.00281	1.30627	1.83584	2.00859	2.42836	1.49279	0.609257	0.914875	1.85513	1.57771	1.41592	1.61558	1.34716
275	0.941843	0.876618	0.958047	0.992202	0.818902	0.888993	0.753154	0.769658	0.748096	0.632267	0.904913	0.805732	0.913531	0.997725	0.916476	1.06217	1.42862	2.32984	1.26653	0.822549	0.93155	0.803448	0.998462	1.305	1.83693	2.02449	2.42502	1.4935	0.608611	0.911019	1.87246	1.57753	1.42504	1.62156	1.34944
280	0.945625	0.876035	0.958407	0.998258	0.818264	0.886616	0.752229	0.768091	0.745553	0.626919	0.904963	0.802632	0.915561	0.996538	0.921683	1.06315	1.4413	2.32812	1.27354	0.823577	0.92907	0.801043	0.9984	1.31092	1.83696	2.04101	2.41574	1.49319	0.611439	0.915428	1.87498	1.58128	1.42749	1.61752	1.35644
285	0.947791	0.875637	0.957363	0.991292	0.817222	0.884489	0.752326	0.765679	0.743186	0.627395	0.902926	0.803293	0.914311	0.994693	0.905842	1.06782	1.43931	2.3402	1.2771	0.820712	0.933809	0.798923	0.993769	1.31129	1.84097	2.06795	2.40903	1.49419	0.611055	0.924921	1.90742	1.57996	1.43114	1.62362	1.36153
290	0.952251	0.873064	0.956276	1.00221	0.818065	0.885148	0.751126	0.763357	0.740102	0.624492	0.902064	0.80046	0.912707	0.99497	0.913902	1.06835	1.44493	2.35011	1.2783	0.821432	0.931483	0.801377	0.990344	1.30945	1.8442	2.10574	2.39669	1.49313	0.610569	0.926095	1.90642	1.59094	1.43478	1.62329	1.36679
295	0.94781	0.869996	0.957332	0.988138	0.819504	0.883335	0.749525	0.76153	0.739174	0.623783	0.899732	0.796193	0.911418	0.992679	0.909136	1.06809	1.447	2.3603	1.27863	0.819497	0.932172	0.804088	0.98817	1.31004	1.84337	2.15613	2.39578	1.49131	0.617714	0.924285	1.91206	1.60221	1.44559	1.62493	1.36997
300	0.950213	0.868746	0.95599	0.998377	0.813815	0.883072	0.745265	0.757229	0.734555	0.620053	0.89955	0.793817	0.910018	0.998929	0.914932	1.07112	1.45532	2.36851	1.28481	0.818953	0.931131	0.803419	0.983954	1.31354	1.84987	2.21528	2.38791	1.49019	0.616536	0.928425	1.9232	1.6018	1.44108	1.63421	1.37213
305	0.949063	0.868382	0.958611	0.996571	0.813817	0.88243	0.743503	0.755419	0.733833	0.615252	0.894651	0.792204	0.911531	1.0014	0.912946	1.07098	1.45378	2.37306	1.28681	0.819042	0.930283	0.804713	0.979852	1.31205	1.84404	2.26268	2.38331	1.48607	0.614454	0.929616	1.93198	1.60922	1.45534	1.63233	1.37277
310	0.953163	0.868283	0.958457	1.00564	0.814542	0.878749	0.740306	0.754058	0.731816	0.613192	0.892149	0.792411	0.911075	0.99729	0.921988	1.07065	1.46644	2.37454	1.32383	0.817396	0.928879	0.804194	0.98247	1.31334	1.84509	2.29396	2.37153	1.48097	0.617565	0.930774	1.94746	1.61303	1.451	1.63699	1.37409
315	0.954837	0.867408	0.957772	1.00017	0.813003	0.878031	0.738501	0.751745	0.7289	0.614746	0.894145	0.787724	0.906296	0.996178	0.911563	1.07015	1.45835	2.38878	1.3487	0.815685	0.928549	0.804873	0.982475	1.32993	1.84243	2.32257	2.35975	1.47781	0.617709	0.925154	1.94848	1.61476	1.45375	1.63753	1.37384
320	0.957878	0.866206	0.95955	1.00476	0.810759	0.87692	0.735645	0.751306	0.726201	0.609681	0.892409	0.787748	0.906458	0.997217	0.921112	1.07156	1.46957	2.39872	1.33295	0.815948	0.928285	0.805205	0.981934	1.40916	1.84098	2.34204	2.35046	1.47353	0.617391	0.930383	1.96582	1.62724	1.45988	1.63021	1.37959
325	0.96013	0.866892	0.957205	1.00137	0.808045	0.875249	0.73239	0.753262	0.722934	0.606401	0.891088	0.7844	0.911318	1.00225	0.91529	1.0731	1.47328	2.39854	1.32153	0.813663	0.926277	0.802272	0.985552	1.46903	1.83663	2.34875	2.34009	1.46927	0.616865	0.932868	1.97864	1.63255	1.45997	1.64107	1.37739
330	0.95842	0.866519	0.956897	1.00149	0.807206	0.875992	0.730337	0.750734	0.721765	0.608367	0.890305	0.783987	0.90912	0.996996	0.918124	1.07157	1.47362	2.40736	1.31818	0.81084	0.925266	0.803528	0.982377	1.48962	1.8414	2.35866	2.33013	1.46356	0.617412	0.930925	1.9865	1.63622	1.46345	1.64386	1.38115
335	0.946033	0.863746	0.960008	1.00053	0.808164	0.874699	0.728373	0.754455	0.719349	0.605869	0.888973	0.781524	0.909044	0.998423	0.913174	1.07415	1.47356	2.41475	1.31655	0.808925	0.92463	0.799326	0.976943	1.49753	1.84397	2.36642	2.32054	1.45788	0.619381	0.931259	1.99498	1.63385	1.46853	1.64745	1.3826
340	0.951603	0.863298	0.956761	1.02812	0.809083	0.875856	0.726792	0.752545	0.718226	0.604592	0.887726	0.78002	0.902754	0.998463	0.918481	1.07314	1.47972	2.42023	1.31834	0.807063	0.924385	0.80032	0.975058	1.49921	1.83466	2.37426	2.30825	1.45327	0.619284	0.93084	2.01481	1.63801	1.46945	1.65286	1.38495
345	0.95105	0.862679	0.9572	1.02174	0.807292	0.872852	0.724721	0.751068	0.713498	0.600581	0.891109	0.780943	0.901311	0.997174	0.917547	1.07332	1.4846	2.41929	1.3199	0.804987	0.921141	0.800798	0.973341	1.49903	1.83141	2.37918	2.30262	1.44684	0.61838	0.936241	2.01191	1.63549	1.46768	1.6577	1.38913
350	0.952569	0.860482	0.953849	1.01433	0.805279	0.872631	0.725262	0.752174	0.711715	0.601147	0.888411	0.776991	0.898973	0.991108	0.9131	1.07845	1.49272	2.42889	1.32039	0.804491	0.917849	0.800056	0.970426	1.49849	1.82699	2.37641	2.29106	1.44229	0.618469	0.940239	2.03588	1.63846	1.4687	1.66017	1.39464
355	0.94928	0.860322	0.955855	1.00757	0.803379	0.872293	0.721753	0.755441	0.709029	0.599457	0.886577	0.777155	0.894724	0.997046	0.92612	1.07553	1.49442	2.42867	1.322	0.80767	0.913418	0.794973	0.970038	1.49947	1.8234	2.36963	2.28782	1.43893	0.61457	0.93428	2.02956	1.65225	1.47105	1.65931	1.39409
360	0.941028	0.86169	0.956005	1.01288	0.799995	0.870496	0.721713	0.756062	0.707079	0.596603	0.887989	0.778356	0.901479	0.999429	0.925935	1.07614	1.49476	2.43978	1.32765	0.805617	0.914992	0.793745	0.967239	1.50119	1.82057	2.36686	2.28092	1.43261	0.615473	0.944407	2.04258	1.6582	1.4791	1.67057	1.3901
365	0.94872	0.85968	0.959147	1.0036	0.797921	0.870351	0.720035	0.756968	0.705836	0.592838	0.885636	0.778627	0.901812	0.997736	0.918107	1.07511	1.49858	2.44624	1.32823	0.802532	0.912058	0.804711	0.970242	1.49419	1.80879	2.365	2.27333	1.43002	0.612596	0.947414	2.054	1.66539	1.47869	1.66909	1.38991
370	0.946788	0.861278	0.956764	1.0116	0.795264	0.869731	0.717168	0.753906	0.703221	0.592552	0.883857	0.773661	0.89907	0.994326	0.913683	1.07506	1.50064	2.46144	1.33501	0.803079	0.913461	0.803654	0.969564	1.49448	1.79756	2.36305	2.27092	1.42754	0.614097	0.940443	2.06727	1.66606	1.47837	1.6728	1.3968
375	0.931518	0.85776	0.959727	1.00019	0.795263	0.869178	0.715822	0.756285	0.700426	0.593809	0.883295	0.770708	0.894866	0.993305	0.914419	1.07588	1.5008	2.4744	1.3386	0.802076	0.91431	0.802249	0.969241	1.49261	1.78971	2.35631	2.26421	1.42383	0.615283	0.948353	2.08459	1.67249	1.48037	1.67183	1.39793
380	0.939072	0.859117	0.958618	1.00325	0.794189	0.868038	0.715498	0.757002	0.698102	0.585624	0.881023	0.768543	0.900564	0.994544	0.915868	1.076	1.50321	2.46968	1.34184	0.801922	0.91474	0.794823	0.967891	1.48814	1.78305	2.35013	2.25325	1.41782	0.618242	0.956032	2.08027	1.68252	1.47953	1.66878	1.40333
385	0.93174	0.85795	0.959093	1.00265	0.793692	0.866085	0.713307	0.755643	0.697026	0.589958	0.881309	0.764035	0.890969	0.991127	0.912967	1.07557	1.50759	2.47443	1.34332	0.803197	0.909358	0.788427	0.964595	1.48838	1.77104	2.35317	2.24868	1.41479	0.615119	0.957988	2.094	1.69174	1.48041	1.67248	1.40213
390	0.939093	0.856593	0.957692	0.997783	0.793914	0.866688	0.713476	0.756484	0.694634	0.586212	0.879145	0.763314	0.887657	0.99813	0.877443	1.08094	1.51383	2.47972	1.34976	0.801226	0.904234	0.782138	0.964363	1.48486	1.76104	2.34848	2.23926	1.41212	0.614857	0.966312	2.09707	1.70323	1.48053	1.67336	1.40466
395	0.942149	0.855079	0.958817	1.00235	0.793316	0.865131	0.712534	0.755006	0.693871	0.58452	0.878364	0.762758	0.883547	1.00463	0.867024	1.08047	1.50982	2.49024	1.35924	0.800812	0.904655	0.77811	0.964586	1.48292	1.75601	2.35215	2.23323	1.41945	0.617096	0.956614	2.10131	1.71668	1.47938	1.67796	1.40715
400	0.936241	0.853096	0.956912	1.00773	0.791179	0.866211	0.70959	0.756024	0.692447	0.583359	0.880682	0.758193	0.886149	0.999988	0.920102	1.08161	1.51363	2.48712	1.35934	0.798479	0.903661	0.777879	0.962679	1.48556	1.74467	2.34736	2.22081	1.4162	0.620792	0.957993	2.10667	1.72758	1.48279	1.67884	1.41259
405	0.939883	0.852222	0.95577	0.997287	0.789422	0.865884	0.709776	0.759033	0.691184	0.578277	0.876625	0.757622	0.889497	0.998458	0.910851	1.08132	1.51859	2.49834	1.3559	0.79865	0.899786	0.773776	0.965335	1.49421	1.73326	2.3396	2.2143	1.40011	0.619327	0.959472	2.12175	1.72909	1.48438	1.67963	1.41804
410	0.945499	0.855548	0.955736	0.9937	0.78952	0.865148	0.708718	0.760316	0.690767	0.579456	0.876537	0.75752	0.893761	0.997567	0.907087	1.08412	1.5223	2.49752	1.36059	0.796758	0.896848	0.769743	0.965369	1.50314	1.71889	2.33607	2.20766	1.39713	0.61653	0.968958	2.12862	1.73355	1.48564	1.67602	1.42475
415	0.9372	0.851471	0.952968	1.00358	0.788096	0.863858	0.708448	0.76209	0.690012	0.573713	0.876111	0.754974	0.897473	0.995805	0.908446	1.08455	1.52732	2.5044	1.3604	0.796303	0.894285	0.768978	0.965248	1.51398	1.70258	2.33182	2.1957	1.39243	0.617706	0.971357	2.13032	1.74591	1.48287	1.67065	1.4229
420	0.936385	0.849421	0.954653	1.00811	0.7862	0.862515	0.70668	0.764	0.688259	0.577246	0.87342	0.755741	0.892296	0.99668	0.915372	1.08706	1.53416	2.50694	1.35619	0.792884	0.892727	0.766417	0.96631	1.53224	1.69548	2.32375	2.19034	1.38836	0.617323	0.974514	2.15183	1.75829	1.48778	1.669	1.42499
425	0.946843	0.846225	0.955346	1.01744	0.787034	0.861257	0.704026	0.764165	0.686059	0.571122	0.871654	0.752743	0.891043	1.0021	0.915343	1.08935	1.53351	2.50919	1.35429	0.794693	0.889168	0.768547	0.964581	1.55347	1.67982	2.32125	2.181	1.38488	0.61705	0.975218	2.15625	1.75186	1.49078	1.67498	1.42594
430	0.940934	0.84474	0.956429	1.01737	0.786677	0.858098	0.701514	0.764169	0.68389	0.57002	0.868847	0.752559	0.883204	0.998647	0.911945	1.09389	1.53768	2.51051	1.36051	0.795084	0.888442	0.768334	0.963541	1.57604	1.66518	2.31585	2.17154	1.38455	0.619486	0.979341	2.1712	1.76398	1.49303	1.67455	1.4279
435	0.934085	0.842434	0.958292	1.0098	0.786115	0.857472	0.698913	0.766237	0.679952	0.569372	0.867947	0.750453	0.883188	0.994932	0.909475	1.09233	1.54262	2.51596	1.36236	0.793127	0.886143	0.763121	0.964324	1.59624	1.65431	2.30742	2.16667	1.37964	0.619314	0.974502	2.17286	1.76533	1.49356	1.67931	1.43314
440	0.932777	0.841275	0.956653	1.00397	0.787273	0.857896	0.696882	0.764355	0.678085	0.566785	0.868963	0.748816	0.887567	0.99712	0.893281	1.08875	1.53931	2.51779	1.36549	0.790925	0.88443	0.760465	0.965119	1.61594	1.64328	2.30393	2.16255	1.37491	0.615716	0.984258	2.18942	1.77059	1.49853	1.68001	1.43466
445	0.930688	0.839824	0.956375	0.996643	0.786667	0.855913	0.694439	0.768104	0.675625	0.564191	0.869147	0.746446	0.888011	0.994899	0.904243	1.08787	1.54776	2.5262	1.36686	0.791165	0.882374	0.75968	0.962527	1.63041	1.62833	2.30141	2.15394	1.37173	0.616703	0.985952	2.18165	1.77089	1.50054	1.68161	1.43674
450	0.926487	0.844421	0.957018	1.00779	0.783992	0.85397	0.692712	0.768234	0.674681	0.565417	0.865373	0.74346	0.886088	0.99623	0.898239	1.08805	1.54427	2.52984	1.36966	0.78818	0.882809	0.758034	0.962534	1.63908	1.62206	2.30197	2.1492	1.36892	0.612939	0.988505	2.20364	1.78636	1.5019	1.67874	1.44229
455	0.933809	0.843462	0.957424	0.994575	0.784869	0.854445	0.689671	0.76742	0.67157	0.561949	0.862158	0.744859	0.878626	0.996208	0.893254	1.08935	1.55431	2.5535	1.3681	0.790965	0.878341	0.755881	0.966924	1.6433	1.60766	2.30044	2.13761	1.36939	0.609411	0.994263	2.20544	1.78988	1.50558	1.68986	1.44134
460	0.932286	0.83957	0.955183	1.00684	0.782436	0.854777	0.687942	0.766702	0.669747	0.560782	0.862237	0.747446	0.87505	0.994176	0.890773	1.09086	1.54878	2.56071	1.37095	0.791043	0.875251	0.754815	0.968012	1.64919	1.59876	2.29573	2.12886	1.36534	0.611221	1.01885	2.20608	1.79585	1.50379	1.69026	1.44511
465	0.943705	0.842021	0.951877	0.999298	0.782233	0.854192	0.686388	0.766344	0.667288	0.56028	0.859326	0.746081	0.881368	0.993491	0.894029	1.0913	1.53843	2.56671	1.36375	0.793903	0.875382	0.753611	0.966668	1.65169	1.58943	2.29341	2.12221	1.36405	0.608305	1.00484	2.21496	1.80827	1.50466	1.69023	1.44894
470	0.935377	0.837769	0.953261	0.999261	0.781041	0.854135	0.683948	0.765582	0.6659	0.56014	0.861445	0.743563	0.883799	0.99689	0.895538	1.09178	1.54364	2.56365	1.36321	0.794195	0.869711	0.753929	0.969755	1.65084	1.57437	2.29071	2.11232	1.36078	0.609167	1.00395	2.23784	1.80658	1.50143	1.69336	1.4499
475	0.940266	0.837209	0.954854	1.00604	0.781283	0.854798	0.682288	0.763486	0.663497	0.559783	0.859712	0.741885	0.881367	0.995554	0.899751	1.08706	1.54226	2.57853	1.36476	0.79194	0.869483	0.751294	0.967268	1.647	1.55955	2.29207	2.09957	1.35861	0.606274	1.00197	2.22984	1.81498	1.50611	1.69276	1.45058
480	0.940443	0.837668	0.956035	1.01505	0.781306	0.854565	0.68235	0.762726	0.66216	0.555526	0.861121	0.743324	0.884597	1.00101	0.790887	1.0889	1.54425	2.58668	1.3692	0.793695	0.86567	0.750643	0.969824	1.64526	1.54736	2.29225	2.09208	1.35831	0.606859	1.0008	2.25011	1.81453	1.50763	1.69241	1.45852
485	0.942821	0.835402	0.957615	1.00075	0.779188	0.854299	0.683164	0.760988	0.65935	0.555882	0.861627	0.740972	0.882369	0.998408	0.908377	1.08987	1.55879	2.58751	1.37007	0.791775	0.86285	0.751873	0.97239	1.64119	1.53577	2.2909	2.0819	1.35489	0.6075	1.00693	2.23197	1.82164	1.50345	1.68764	1.46012
490	0.938309	0.83417	0.954671	1.0001	0.77917	0.854393	0.685024	0.762414	0.657879	0.550673	0.863882	0.739747	0.886799	0.999039	0.907619	1.08678	1.57262	2.59273	1.37741	0.790853	0.861706	0.750805	0.973651	1.63981	1.52262	2.28719	2.07757	1.35139	0.606889	1.01367	2.25928	1.82345	1.50621	1.69011	1.46257
495	0.937913	0.832454	0.958115	1.0086	0.777799	0.853752	0.682885	0.761374	0.656436	0.551179	0.863604	0.737694	0.881737	0.998257	0.895617	1.08377	1.58383	2.60419	1.37785	0.790458	0.860244	0.750247	0.980447	1.64206	1.51578	2.28079	2.0738	1.35195	0.60774	1.01735	2.24646	1.82535	1.50576	1.69596	1.45812
500	0.944444	0.830956	0.957365	1.00802	0.775788	0.853586	0.678509	0.758911	0.655179	0.546601	0.859865	0.735627	0.875901	1.00074	0.879338	1.08641	1.57681	2.60381	1.3847	0.788053	0.859448	0.746257	0.983782	1.6439	1.50501	2.2799	2.06401	1.34955	0.607515	1.01506	2.27317	1.82976	1.50902	1.68875	1.45985
505	0.935262	0.831729	0.957056	1.00236	0.774606	0.851583	0.67536	0.761059	0.653897	0.551882	0.865178	0.735232	0.880406	1.00551	0.867917	1.08842	1.57814	2.60755	1.38225	0.785004	0.854585	0.744937	0.987633	1.65751	1.48554	2.27617	2.05952	1.34934	0.609406	1.0213	2.26561	1.84143	1.50762	1.68709	1.46633
510	0.945512	0.832834	0.954372	1.00681	0.7723	0.850803	0.674113	0.761742	0.652861	0.547163	0.866284	0.733369	0.879066	1.00549	0.871917	1.08983	1.57981	2.62665	1.38583	0.786643	0.850289	0.741613	0.98909	1.66434	1.47857	2.27587	2.05667	1.3468	0.609347	1.02502	2.26858	1.84242	1.50408	1.69137	1.47489
515	0.941061	0.832136	0.955761	1.0072	0.771994	0.85005	0.67241	0.762511	0.651208	0.548372	0.859294	0.73373	0.879371	1.01009	0.862559	1.09152	1.57271	2.63166	1.38632	0.784333	0.846748	0.737319	0.990245	1.66582	1.46796	2.27388	2.05537	1.34579	0.608922	1.02189	2.28564	1.85035	1.51561	1.69015	1.47838
520	0.940311	0.831124	0.957727	1.00602	0.774572	0.849935	0.673209	0.763279	0.649942	0.547404	0.856368	0.729119	0.882998	1.00441	0.861201	1.09771	1.58191	2.63238	1.38731	0.783935	0.842902	0.73713	0.996131	1.66081	1.45812	2.27372	2.05414	1.34486	0.605799	1.02596	2.30313	1.85188	1.51332	1.69071	1.48463
525	0.935464	0.831068	0.955132	1.00135	0.774849	0.850557	0.675319	0.764205	0.648442	0.544908	0.856645	0.725915	0.882994	1.00554	0.858265	1.09598	1.58184	2.63704	1.38778	0.783656	0.83641	0.738163	1.00006	1.66068	1.43552	2.26778	2.05339	1.345	0.611804	1.03127	2.29038	1.8641	1.5129	1.68716	1.48991
530	0.942256	0.829113	0.954639	0.997701	0.773142	0.851394	0.674497	0.763467	0.646885	0.542529	0.853153	0.727272	0.882774	1.00021	0.861774	1.09694	1.5844	2.65287	1.38957	0.780984	0.832803	0.737742	1.0009	1.65054	1.42196	2.26665	2.0556	1.34343	0.607877	1.02785	2.30426	1.87241	1.51095	1.68368	1.49613
535	0.956054	0.828784	0.955392	1.00837	0.772862	0.849585	0.674378	0.765103	0.646243	0.539848	0.853495	0.727157	0.877818	0.994718	0.862875	1.09944	1.59392	2.6524	1.39006	0.77949	0.827962	0.733448	1.00881	1.64707	1.42398	2.26197	2.05169	1.34566	0.607828	1.03444	2.31858	1.89037	1.51819	1.68303	1.50055
540	0.951548	0.827852	0.960344	1.00219	0.771602	0.849721	0.673507	0.766101	0.644578	0.543754	0.852425	0.723927	0.876699	0.997324	0.855829	1.09897	1.59616	2.65724	1.39504	0.777518	0.825933	0.730521	1.01358	1.63754	1.4071	2.25678	2.04905	1.34243	0.608982	1.04637	2.31708	1.89643	1.51219	1.67419	1.50539
545	0.947743	0.827961	0.959839	1.00682	0.773186	0.84799	0.672703	0.766923	0.6437	0.542722	0.85016	0.72066	0.881128	0.992809	0.866274	1.09752	1.6118	2.6681	1.39568	0.778749	0.825189	0.72571	1.0124	1.63519	1.39462	2.24672	2.04489	1.34145	0.608585	1.04053	2.33486	1.91253	1.5128	1.6779	1.5114
550	0.950483	0.827252	0.958874	1.00705	0.774018	0.847057	0.671571	0.767835	0.642726	0.542111	0.852652	0.72209	0.882128	0.992078	0.860342	1.10218	1.61798	2.67082	1.39343	0.776509	0.822864	0.729994	1.01378	1.6269	1.38151	2.23828	2.03717	1.34039	0.603958	1.04866	2.32508	1.91212	1.5196	1.67787	1.51228
555	0.944774	0.8258	0.959673	1.00314	0.771423	0.845439	0.670811	0.770495	0.640786	0.537455	0.848769	0.72052	0.882599	0.993621	0.848239	1.10095	1.61626	2.67582	1.39417	0.775034	0.820128	0.724622	1.01828	1.62052	1.3712	2.22754	2.03742	1.33671	0.603623	1.04615	2.35392	1.92285	1.51936	1.68239	1.51619
560	0.945701	0.822817	0.959432	1.00786	0.770914	0.845833	0.668399	0.774379	0.641217	0.538109	0.851592	0.719927	0.886925	0.994741	0.851355	1.10245	1.61645	2.68515	1.39451	0.775984	0.818729	0.726339	1.02293	1.61425	1.36376	2.22468	2.03088	1.339	0.60421	1.04691	2.34914	1.92698	1.52178	1.68691	1.51982
565	0.940627	0.824571	0.95695	1.00601	0.777731	0.844821	0.667105	0.776515	0.640824	0.537656	0.847384	0.718224	0.882127	0.992614	0.855999	1.09923	1.62466	2.68646	1.39522	0.772716	0.817719	0.725777	1.02377	1.60641	1.35264	2.21699	2.02831	1.33852	0.606946	1.05293	2.35533	1.9387	1.52267	1.68918	1.52557
570	0.94015	0.821726	0.954742	1.01941	0.823212	0.84463	0.666214	0.779179	0.638926	0.535296	0.846711	0.715687	0.882671	0.992846	0.853304	1.10047	1.62776	2.67793	1.40039	0.775615	0.817569	0.722285	1.03241	1.60054	1.34574	2.21221	2.02405	1.33712	0.606592	1.05973	2.36589	1.94148	1.52136	1.68841	1.53319
575	0.941896	0.821846	0.954629	1.00887	0.838319	0.843439	0.664941	0.779392	0.637323	0.536736	0.847753	0.7142	0.88376	0.989822	0.850091	1.10132	1.63116	2.68773	1.40105	0.776362	0.81305	0.717522	1.03722	1.59207	1.33446	2.21345	2.01505	1.33518	0.603313	1.05421	2.35415	1.95285	1.52153	1.6926	1.5451
580	0.935797	0.82309	0.952714	1.03068	0.837891	0.842105	0.664298	0.782304	0.636979	0.534632	0.845901	0.711996	0.884519	0.99137	0.854467	1.10246	1.63671	2.69772	1.40586	0.774029	0.810459	0.714041	1.04369	1.58704	1.32737	2.19691	2.01144	1.3343	0.604358	1.05555	2.35928	1.94796	1.5218	1.68763	1.55383
585	0.9403	0.82423	0.952551	1.00935	0.835561	0.842029	0.662935	0.787239	0.636614	0.532449	0.843361	0.709128	0.885347	0.991401	0.849506	1.09952	1.64059	2.69283	1.40434	0.773263	0.80785	0.709928	1.05063	1.58231	1.31635	2.19503	2.00994	1.33374	0.603014	1.04848	2.37518	1.95039	1.52638	1.6921	1.57038
590	0.937872	0.820409	0.953243	1.00394	0.832103	0.841378	0.664361	0.792067	0.634931	0.530277	0.842707	0.707898	0.87819	0.996567	0.852587	1.10422	1.65502	2.69497	1.40309	0.771288	0.805848	0.709571	1.05476	1.57729	1.30756	2.18823	1.99853	1.3309	0.598866	1.05836	2.38361	1.96257	1.52973	1.69014	1.57795
595	0.935622	0.820608	0.951748	1.00273	0.833743	0.842297	0.662332	0.792445	0.633495	0.52639	0.842081	0.705029	0.881437	0.995411	0.849413	1.10276	1.66035	2.69508	1.40593	0.769357	0.801533	0.707565	1.05995	1.57208	1.29703	2.18587	1.99401	1.32958	0.600936	1.05842	2.39216	1.96552	1.53067	1.68278	1.58097
600	0.932911	0.81847	0.954328	1.0063	0.830889	0.840759	0.660582	0.794258	0.631558	0.53001	0.841905	0.705218	0.887504	0.992716	0.857213	1.10293	1.67131	2.6891	1.40522	0.768878	0.798829	0.702694	1.06799	1.56752	1.28664	2.17996	1.99259	1.32715	0.601358	1.0618	2.3938	1.96795	1.5287	1.69071	1.59321
605	0.925061	0.816882	0.953686	0.997966	0.827688	0.838891	0.661744	0.796536	0.63129	0.529814	0.84089	0.70115	0.884195	0.995318	0.850814	1.10554	1.671	2.70186	1.40512	0.768516	0.797141	0.698252	1.07746	1.56225	1.27851	2.17208	1.98536	1.32605	0.597618	1.0559	2.4088	1.97644	1.52809	1.69087	1.60105
610	0.951503	0.818139	0.952273	0.993315	0.823552	0.840616	0.661103	0.801183	0.628994	0.525982	0.841607	0.701278	0.879366	0.987883	0.854132	1.10924	1.68374	2.70148	1.40443	0.766394	0.795345	0.700318	1.08658	1.55584	1.26778	2.16915	1.98037	1.32386	0.602641	1.06081	2.42203	1.97536	1.52923	1.68451	1.60996
615	0.941827	0.82113	0.953881	0.998903	0.819842	0.839947	0.6609	0.804063	0.628315	0.524431	0.84042	0.700221	0.882056	0.991479	0.84872	1.1057	1.69031	2.70439	1.4082	0.765736	0.792884	0.69758	1.09533	1.55122	1.26314	2.15959	1.97957	1.32176	0.596428	1.06549	2.41056	1.98426	1.52783	1.69356	1.61358
620	0.932382	0.818585	0.953852	1.00299	0.818533	0.838997	0.659767	0.804717	0.626064	0.524423	0.838579	0.697092	0.874606	0.990445	0.849162	1.10662	1.70774	2.70219	1.4099	0.765742	0.788154	0.696186	1.10724	1.55011	1.26054	2.15214	1.97322	1.31939	0.593529	1.06579	2.41192	1.98093	1.53129	1.69005	1.62239
625	0.927416	0.818101	0.951699	1.00269	0.817226	0.83814	0.659802	0.809313	0.625703	0.521554	0.839358	0.695746	0.87306	0.985481	0.84571	1.10663	1.70737	2.70936	1.40721	0.765047	0.786465	0.696536	1.12003	1.54437	1.25205	2.14547	1.96687	1.31867	0.593967	1.06964	2.42086	1.98998	1.53018	1.69275	1.62384
630	0.940047	0.818555	0.950442	0.999023	0.819403	0.838159	0.660199	0.810096	0.625544	0.520402	0.838369	0.695012	0.872685	0.985816	0.851954	1.10856	1.71938	2.70709	1.40656	0.76393	0.785384	0.694893	1.12942	1.54439	1.24399	2.13919	1.96495	1.3153	0.590692	1.07038	2.45697	1.99362	1.53089	1.69158	1.63095
635	0.929995	0.818013	0.947197	1.00373	0.818942	0.837476	0.659282	0.811376	0.622937	0.521334	0.836604	0.694238	0.875437	0.990891	0.852893	1.11106	1.72567	2.70449	1.41173	0.762433	0.784543	0.696372	1.13871	1.5379	1.239	2.13079	1.95774	1.31312	0.588889	1.07962	2.44619	2.0021	1.5278	1.6923	1.64034
640	0.936553	0.814752	0.9506	1.01849	0.817611	0.837366	0.658754	0.81363	0.621372	0.519495	0.835033	0.693384	0.869799	0.988959	0.847991	1.11141	1.73346	2.70405	1.40929	0.760228	0.785931	0.693355	1.14859	1.53402	1.23554	2.11867	1.95395	1.31208	0.591317	1.0749	2.44959	2.00396	1.52953	1.69879	1.64565
645	0.927842	0.814889	0.95073	1.01916	0.816905	0.836712	0.661025	0.814713	0.61966	0.519191	0.835579	0.690345	0.868776	0.98766	0.846839	1.11477	1.73893	2.70549	1.41116	0.762145	0.783312	0.69383	1.15634	1.53235	1.22655	2.12016	1.95004	1.30973	0.591742	1.0805	2.44491	2.00462	1.52905	1.6994	1.65532
650	0.883567	0.813956	0.949586	1.01674	0.812531	0.833719	0.659023	0.815376	0.61832	0.51908	0.837527	0.688012	0.869424	0.986297	0.850021	1.11648	1.74417	2.71299	1.41487	0.762215	0.777945	0.69325	1.16453	1.52793	1.223	2.11255	1.93959	1.30764	0.588307	1.08296	2.47104	2.00774	1.52424	1.69889	1.66474
655	0.92771	0.814539	0.950003	1.01833	0.810971	0.833661	0.658669	0.816811	0.617646	0.515545	0.83638	0.686533	0.867639	0.989389	0.847619	1.12154	1.75034	2.71374	1.41476	0.769305	0.77309	0.693021	1.17409	1.52289	1.21379	2.10614	1.93678	1.3048	0.587042	1.08727	2.47371	2.00943	1.52901	1.70088	1.66399
660	0.932027	0.817935	0.950244	1.0196	0.809577	0.833068	0.659389	0.818687	0.616065	0.517356	0.83352	0.685793	0.870186	0.99462	0.850928	1.12431	1.75744	2.71474	1.41391	0.767012	0.775451	0.689517	1.18533	1.52148	1.21089	2.10298	1.91177	1.30549	0.585133	1.09085	2.47077	2.01041	1.52844	1.70474	1.66218
665	0.926244	0.81625	0.948433	1.02319	0.807451	0.831535	0.659216	0.820361	0.614083	0.517846	0.832687	0.683664	0.869495	0.989612	0.851891	1.12724	1.76766	2.71379	1.41535	0.764598	0.772153	0.687415	1.19318	1.51828	1.20424	2.09416	1.8432	1.30152	0.585752	1.09444	2.47914	2.01372	1.52667	1.70561	1.66373
670	0.921329	0.816405	0.946877	1.01781	0.80297	0.831315	0.662034	0.820999	0.613052	0.51487	0.830488	0.686906	0.866962	0.99049	0.853652	1.13258	1.77582	2.71889	1.41252	0.760847	0.770276	0.686663	1.20595	1.51528	1.20337	2.08978	1.79824	1.30036	0.583467	1.08834	2.48768	2.00879	1.52582	1.7069	1.67484
675	0.924907	0.815008	0.947305	1.0203	0.801874	0.830622	0.661543	0.820882	0.61028	0.51246	0.831356	0.685108	0.86451	0.986608	0.847124	1.13822	1.77649	2.71246	1.41958	0.760039	0.767164	0.688519	1.21866	1.50992	1.20432	2.0901	1.80595	1.29644	0.576849	1.09396	2.49779	2.00415	1.52452	1.7014	1.67456
680	0.925298	0.814225	0.948082	1.01516	0.800217	0.832076	0.660797	0.820786	0.610633	0.512871	0.832475	0.682101	0.86686	0.989297	0.842113	1.1387	1.79305	2.70991	1.41699	0.75839	0.767817	0.685316	1.22933	1.50851	1.19792	2.08384	1.85329	1.29583	0.581325	1.10159	2.52999	1.99955	1.52206	1.7066	1.67857
685	0.924859	0.813049	0.945363	1.01748	0.805822	0.831495	0.659418	0.821804	0.60995	0.508678	0.832817	0.680643	0.864152	0.986465	0.835646	1.13987	1.7925	2.70375	1.41412	0.757687	0.766866	0.686969	1.24254	1.50836	1.19409	2.08012	1.89722	1.29544	0.579934	1.10495	2.5108	2.01172	1.52056	1.71068	1.67886
690	0.921253	0.812784	0.947259	1.02401	0.807342	0.832928	0.659459	0.821615	0.608962	0.513777	0.831667	0.678122	0.864064	0.987256	0.834644	1.14187	1.79843	2.71275	1.41187	0.75676	0.764015	0.692151	1.25227	1.50738	1.18981	2.07824	1.91546	1.29418	0.579095	1.09756	2.51834	2.01589	1.51798	1.71181	1.6808
695	0.922474	0.81264	0.944612	1.02577	0.802515	0.832938	0.660081	0.820954	0.607692	0.512254	0.830527	0.676314	0.867699	0.987402	0.838516	1.14721	1.80687	2.71695	1.40979	0.757323	0.761152	0.688335	1.26235	1.5054	1.19402	2.07907	1.91386	1.29362	0.579633	1.10028	2.51158	2.01453	1.51819	1.71835	1.68768
700	0.918871	0.81208	0.942139	1.02547	0.797718	0.832983	0.658503	0.820753	0.605928	0.509114	0.830248	0.676469	0.868075	0.988596	0.840706	1.15233	1.81876	2.71776	1.41052	0.75556	0.763148	0.687765	1.27333	1.5024	1.18115	2.0758	1.91054	1.29287	0.576149	1.097	2.52198	2.01617	1.5178	1.72214	1.68904
705	0.904855	0.809936	0.942752	1.02132	0.793445	0.832996	0.65734	0.82081	0.605232	0.508245	0.828695	0.674634	0.870849	0.988334	0.84358	1.1546	1.82143	2.71401	1.41299	0.754637	0.761939	0.685071	1.27962	1.50162	1.17546	2.07292	1.9111	1.29012	0.576905	1.09439	2.54389	2.01768	1.51435	1.72422	1.69097
710	0.905808	0.811788	0.940357	1.02958	0.791159	0.834461	0.656447	0.819123	0.604514	0.508036	0.82858	0.671239	0.874412	0.984954	0.848631	1.15485	1.82523	2.72145	1.41495	0.75579	0.759952	0.683207	1.29204	1.49852	1.17551	2.0714	1.9069	1.29133	0.578508	1.10221	2.54564	2.02926	1.51062	1.73459	1.69271
715	0.908368	0.812088	0.942164	1.04123	0.787405	0.836227	0.655496	0.819272	0.604453	0.511915	0.831402	0.675553	0.87784	0.983068	0.834213	1.15854	1.83845	2.7331	1.41339	0.755397	0.760037	0.683101	1.30388	1.50046	1.16765	2.07023	1.90158	1.29031	0.575523	1.1024	2.5512	2.03571	1.51231	1.735	1.69559
Figure 1H																																	Figure 1I
Time (seconds)	HBSS (Control)									150 uM Pyocyanin											300 uM 1-hydroxyphenazine												Control	150 uM Pyo	300 uM 1-HP
0	1	1	1	1	1	1	1	1	1	1	1	1	1	1	1	1	1	1	1	1	1	1	1	1	1	1	1	1	1			Patient 1	1.33556	1.83153	1.69371
5	0.946069	0.996614	0.663108	0.874522	0.990388	0.999849	0.99524	0.998702	0.989491	0.99245	0.985006	0.994546	0.960116	1.01558	0.99614	1.00555	0.996451	0.991741	1.00055	1.00985	0.807279	0.99647	0.935653	1.07999	1.00978	0.996107	0.997331	1.00682	1.02152				0.914681	15.41	0.948317
10	0.947831	0.99626	0.841555	0.893544	0.977321	0.998924	0.987466	0.992847	0.978139	0.995243	1.01271	0.979792	0.993892	1.01391	0.991311	1.00742	0.987664	0.984036	1.01386	1.02758	1.13301	0.991977	0.951848	0.995716	1.00808	0.988779	0.999299	0.971933	0.996873				1.79821	7.74973	1.46988
15	0.916802	0.968556	0.829023	0.966006	0.963388	0.996101	0.980252	0.991587	1.02971	1.00358	1.01075	0.954522	0.997512	1.0043	0.987885	0.999103	0.986299	0.969385	1.00397	1.00971	1.08944	0.969302	0.908962	1.07615	1.00147	0.983484	0.997483	0.985663	1.01288				2.55646	18.4765	0.419944
20	0.90106	0.979522	0.894806	1.11877	0.951009	0.995619	0.970972	0.986519	1.03204	1.01414	1.02034	0.965579	0.963491	0.957759	0.986581	0.989768	0.980709	0.954556	1.00247	0.993942	1.1262	1.05465	0.940056	1.00928	0.999404	0.977248	1.00137	0.983318	1.00567			Patient 2	0.515156	8.9827	0.824668
25	0.877563	0.9818	0.986141	0.984595	0.942731	0.995675	0.962679	0.977437	1.02848	1.01559	0.980731	0.992865	0.976505	0.971959	0.985068	0.998825	0.971135	0.952016	0.993233	1.01483	1.18235	0.927137	0.951694	1.08004	0.998761	0.968487	1.00375	0.984904	1.01175				0.951193	1.25452	0.388752
30	0.850585	0.968529	0.954476	0.920876	0.928557	0.997725	0.960726	1.00097	0.971695	1.01335	0.992622	0.957183	1.01404	0.991715	0.982952	0.977499	0.963407	0.941125	1.00199	0.99215	0.999295	1.08281	0.941384	1.03816	0.994417	0.965926	1.00214	0.9679	1.01108				0.739806	2.59368	0.868326
35	0.83295	0.965318	0.863421	0.91847	0.922009	1.00097	0.954732	0.987225	0.990698	1.00212	1.02579	0.970131	0.96356	0.975625	0.981124	0.978283	0.951835	0.923981	0.988159	1.02669	0.95249	1.02034	0.959523	1.03064	1.01486	0.959967	1.00097	0.963007	1.01527			Patient 3		1.79277
40	0.854205	0.995267	0.841093	1.02523	0.910659	1.00215	0.945016	0.977617	0.946363	1.02498	0.996985	0.984975	0.945623	0.982317	0.980512	0.98117	0.95125	0.927084	0.998747	0.989352	1.07739	0.959606	0.954392	1.00496	0.994746	0.955741	1.0012	0.957883	1.00495				0.760249	6.02595	0.908829
45	0.898594	0.986827	0.801385	1.17749	0.901524	0.999611	0.938292	0.974159	1.0333	1.01021	1.01764	0.961305	0.981956	1.01257	0.984102	0.992659	0.948641	0.922165	0.995798	0.994711	0.90784	1.04404	0.90765	1.08631	0.993717	0.952442	0.999572	0.961276	0.989858				0.911333	7.33657	0.660142
50	0.787473	0.968065	0.921971	0.905776	0.889251	0.993232	0.932148	0.983945	1.00343	1.00033	0.979706	0.971645	0.970073	0.98422	0.979419	0.979488	0.942872	0.917812	0.989814	1.00016	1.02734	0.982909	0.900062	0.9802	1.00407	0.946814	0.996985	0.949834	1.00103					8.73146
55	0.782704	0.965016	0.903373	1.26413	0.8846	1.00173	0.930511	0.976851	1.00961	0.995261	1.01698	0.970174	0.968214	0.959553	0.977519	0.978897	0.932385	0.924956	0.998179	0.972404	0.788678	1.08509	0.920175	0.945059	0.995332	0.939594	1.00189	0.954564	1.00741
60	0.826951	0.975428	0.929145	1.12722	0.875263	0.997321	0.923963	0.985273	0.996749	0.994648	0.979247	0.979067	0.95288	0.984486	0.977103	0.979016	0.930438	0.912495	0.982598	0.990063	0.962926	1.0174	0.897595	0.949581	0.982773	0.937195	1.00379	0.966141	0.999986
65	0.827384	0.957137	0.89109	1.01832	0.866911	0.997964	0.91932	0.96834	0.987143	0.989746	0.967494	0.970446	0.978335	0.913739	0.973239	0.96674	0.931246	0.893275	0.988769	0.976875	0.810519	1.06967	0.882967	1.01443	0.992377	0.932041	0.997723	0.956417	1.01127
70	0.862028	0.973197	0.968505	1.04628	0.853302	0.999862	0.919015	0.978565	0.980085	0.985388	0.982197	0.965931	0.966687	0.916297	0.970938	0.973573	0.922096	0.900078	0.998052	0.989714	0.828303	1.04036	0.919103	0.94808	0.990857	0.926539	0.997894	0.944075	0.99664
75	0.860995	0.975885	0.960834	0.869254	0.852473	1.00136	0.914427	0.98354	0.958538	0.988852	0.984884	0.947858	0.957926	0.974709	0.965943	0.964403	0.917682	0.903821	0.993171	0.982329	0.685349	0.944156	0.845922	1.02895	0.982111	0.923623	0.995717	0.943907	0.972376
80	0.818168	0.983479	0.883565	1.24491	0.844196	1.00228	0.904708	0.972674	0.935622	0.983144	1.0045	0.953047	0.994964	0.944836	0.96477	0.975331	0.913589	0.900644	1.00102	1	0.702345	1.03347	0.905461	1.00395	0.982892	0.920689	0.992563	0.928742	0.996524
85	0.832978	0.942649	0.885506	1.22278	0.832832	1.00446	0.902901	0.973853	0.949811	0.979751	0.968356	0.969637	0.967395	0.944566	0.960368	0.976591	0.906175	0.879142	0.995145	0.991874	0.805103	1.02872	0.873712	0.998523	0.984965	0.913337	0.993808	0.946988	0.990705
90	1.6643	0.988012	2.47907	-0.262695	0.827324	0.987681	0.904843	0.899158	0.964625	0.818449	2.09696	1.62032	0.842651	2.22907	0.91842	0.181957	0.634149	2.05118	2.26781	1.54879	1.48353	0.483588	1.58024	0.67467	0.989173	0.539794	0.979586	0.973987	0.678701
95	1.65052	0.983477	2.22375	0.411605	0.828307	0.983791	0.90524	0.846122	1.0086	0.613232	2.19937	2.18956	2.40997	3.69084	0.89132	0.250904	0.616074	2.42228	2.65016	2.4506	2.11377	1.75692	1.52926	0.503266	0.984702	0.528887	0.941937	0.946856	0.637586
100	1.56632	0.947523	2.21708	1.04048	0.800024	0.980155	0.902019	0.855913	0.957283	0.522723	2.50726	1.88193	3.26994	4.30001	0.89799	0.319184	0.655158	2.5839	2.97465	2.89894	1.88798	1.58811	1.4971	0.587106	0.985703	0.526704	0.935317	0.95348	0.640283
105	1.49776	0.966039	2.24119	1.40454	0.77262	0.984788	0.902632	0.837715	0.974346	0.469526	2.89425	1.91015	3.87146	4.52742	0.899995	0.478397	0.705348	2.75826	3.21417	3.32685	1.77211	1.44311	1.41466	0.422013	0.990053	0.523459	0.940026	0.934341	0.66172
110	1.45643	0.955846	2.08921	1.08034	0.765436	0.985461	0.899459	0.829126	0.969654	0.446959	3.32694	1.90636	4.42705	4.73299	0.903826	0.762032	0.750845	2.98758	3.41684	3.619	2.12189	1.36773	1.45657	0.401274	0.978749	0.522317	0.943907	0.928427	0.660005
115	1.46148	0.998194	2.19349	1.22668	0.758852	0.988453	0.89806	0.83047	1.01451	0.456696	3.64138	1.92879	4.92852	4.9402	0.907543	0.938942	0.791349	3.11267	3.58933	3.91353	2.25373	1.25258	1.48341	0.496162	0.971275	0.522127	0.950527	0.934151	0.620921
120	1.45273	0.979591	2.05009	1.76073	0.753291	0.991184	0.894504	0.825268	0.977283	0.431104	4.03958	1.90681	5.41299	5.16722	0.916629	1.04124	0.840477	3.25713	3.76188	4.17466	2.33471	1.24554	1.44173	0.538622	0.91642	0.519653	0.951166	0.941836	0.625529
125	1.38613	0.992373	2.21249	1.65485	0.748513	0.989606	0.892691	0.833987	0.994012	0.455538	4.46738	1.92457	5.87231	5.32002	0.917587	1.11654	0.886908	3.3337	3.86902	4.41544	2.01126	1.20147	1.4966	0.424111	0.917844	0.516457	0.959633	0.930928	0.637342
130	1.56071	1.00296	2.28706	1.53198	0.743846	0.988288	0.889867	0.821985	0.999525	0.489736	4.71928	1.91718	6.26411	5.44747	0.927931	1.16403	0.909242	3.43263	3.99052	4.62329	1.75964	1.23081	1.46804	0.455149	0.922669	0.519398	0.963603	0.920511	0.646968
135	1.48285	0.977119	2.12931	1.76574	0.740559	0.988143	0.886511	0.820514	1.02928	0.512114	5.00664	1.92341	6.59828	5.57947	0.932652	1.1532	0.946098	3.56163	4.10174	4.83111	1.90757	1.23479	1.48951	0.377464	0.934441	0.515931	0.968041	0.912439	0.649426
140	1.38611	0.970006	2.14638	1.85491	0.735965	0.9911	0.884014	0.821786	0.975529	0.559908	5.3747	1.92739	6.96652	5.69888	0.937155	1.12946	0.98548	3.60605	4.17426	5.02763	1.97521	1.21825	1.4776	0.388011	0.932745	0.512248	0.973743	0.9307	0.670527
145	1.43023	1.01915	2.16925	1.76199	0.728263	0.991301	0.881287	0.822738	0.973103	0.544	5.60609	1.9218	7.3042	5.82482	0.941588	1.0931	1.02338	3.7028	4.267	5.19816	1.85236	1.25855	1.53228	0.357295	0.930559	0.50981	0.971676	0.928403	0.663035
150	1.45345	1.01041	2.25348	1.60025	0.728267	0.994649	0.878557	0.842317	0.977476	0.580535	5.85141	1.95085	7.55614	5.81818	0.953737	1.0749	1.04652	3.7796	4.33639	5.37879	1.79747	1.30711	1.4936	0.347162	0.913983	0.508485	0.979805	0.923688	0.657173
155	1.47935	0.857598	2.064	2.06941	0.719535	0.990534	0.877878	0.844672	0.924207	0.590419	6.10058	1.95955	7.8151	5.95845	0.961456	1.01912	1.06781	3.88921	4.39898	5.55393	1.8398	1.11385	1.52227	0.401041	0.923374	0.510264	0.985224	0.901142	0.638757
160	1.49626	0.794675	2.21849	1.81085	0.71278	0.991684	0.876026	0.819359	0.959713	0.646144	6.34888	1.92548	8.0963	6.05114	0.968231	1.03073	1.09787	3.93354	4.48397	5.69047	2.3018	1.01284	1.48535	0.394192	0.917085	0.505842	0.983282	0.910954	0.660856
165	1.4321	0.667133	2.16786	1.89409	0.710521	0.990745	0.873457	0.824158	1.01454	0.659014	6.59594	1.9675	8.33594	6.07984	0.98182	1.02706	1.11582	4.00707	4.50384	5.79291	2.18667	1.02442	1.51393	0.342719	0.907693	0.506217	0.988073	0.935764	0.658971
170	1.51047	0.642318	2.18357	1.87786	0.707432	0.992533	0.871465	0.819954	0.975982	0.672546	6.81165	1.96759	8.56813	6.11339	0.986041	1.034	1.13441	4.07292	4.60251	5.89289	2.20154	1.09909	1.48419	0.371913	0.91131	0.501215	0.989078	0.92594	0.666872
175	1.49601	0.63085	2.11594	1.85674	0.707515	0.99265	0.873555	0.833078	1.01177	0.72007	7.01321	1.98974	8.75532	6.18658	0.994949	1.05151	1.15006	4.15327	4.65708	5.99827	1.92337	1.06672	1.52094	0.457177	0.894209	0.499233	0.982529	0.925594	0.641346
180	1.48532	0.712788	1.93821	1.99379	0.702069	0.99619	0.869415	0.813137	0.97172	0.715333	7.10744	1.97205	9.02507	6.24202	0.997739	1.05646	1.17745	4.22082	4.71887	6.15009	1.91477	1.11949	1.43552	0.441081	0.898425	0.497562	0.982895	0.918082	0.665481
185	1.48384	0.803103	2.05288	1.88577	0.699119	0.995062	0.869293	0.835979	0.985214	0.746918	7.24859	2.00975	9.18988	6.25677	0.998368	1.06472	1.19215	4.28873	4.75805	6.26321	1.92687	1.12108	1.50697	0.331483	0.89574	0.497294	0.981864	0.939678	0.666994
190	1.49823	0.856878	2.09846	1.78519	0.694069	0.992592	0.868008	0.835236	0.922118	0.779112	7.38732	1.97226	9.35615	6.2944	1.00785	1.09205	1.20616	4.34458	4.82008	6.39673	1.74315	1.18722	1.51633	0.242637	0.886093	0.496779	0.975364	0.940479	0.679912
195	1.405	0.930664	2.02409	1.83162	0.68869	0.990407	0.868615	0.821429	0.924302	0.790236	7.5514	2.01768	9.61276	6.34066	1.00901	1.09668	1.21837	4.39701	4.87505	6.46319	1.72336	1.09335	1.54201	0.359615	0.891313	0.490413	0.974659	0.939932	0.670284
200	1.40559	0.97236	2.13898	1.79652	0.686206	0.986711	0.868071	0.828162	1.00866	0.823173	7.74661	2.02552	9.76614	6.42084	1.01565	1.11657	1.2427	4.45412	4.92229	6.55776	1.73326	1.1994	1.53069	0.436209	0.895197	0.492345	0.97258	0.94986	0.674027
205	1.45772	0.994742	2.09232	1.92782	0.682266	0.984585	0.866312	0.820618	0.930425	0.826936	7.83523	2.02563	9.93442	6.45201	1.00688	1.13166	1.25454	4.5151	4.97998	6.62283	1.53379	1.07087	1.5009	0.338394	0.87851	0.491927	0.975782	0.935962	0.677973
210	1.45753	0.955108	2.10964	2.36186	0.681527	0.986642	0.867287	0.836365	1.03087	0.854992	7.98621	2.06128	10.1176	6.54537	1.01157	1.16597	1.25857	4.53259	5.01262	6.70789	1.33812	1.1401	1.53191	0.322766	0.86502	0.487281	0.972786	0.957237	0.672833
215	1.45192	0.95197	2.10914	2.02629	0.678003	0.985562	0.868799	0.83035	1.00874	0.872161	8.09977	2.02846	10.2677	6.55885	1.01514	1.16931	1.28026	4.61663	5.09558	6.75219	1.53828	1.18867	1.53293	0.343655	0.873412	0.488393	0.972734	0.925055	0.67587
220	1.4062	0.979262	2.25683	1.83192	0.672579	0.984725	0.861907	0.83229	1.00811	0.9071	8.25999	2.08417	10.4419	6.57067	1.01957	1.18325	1.29594	4.67214	5.084	6.81133	1.70023	1.07937	1.53421	0.328862	0.872238	0.486569	0.973603	0.929725	0.678232
225	1.41464	0.981854	2.17351	2.09153	0.670232	0.984783	0.859775	0.835397	0.97292	0.921394	8.39241	2.12097	10.5204	6.60131	1.02246	1.20585	1.29692	4.69412	5.1566	6.87678	1.89107	1.0967	1.53382	0.20474	0.868784	0.483636	0.972441	0.946155	0.674874
230	1.46661	0.969765	2.17254	1.92087	0.668124	0.982076	0.86165	0.818841	0.999367	0.977896	8.50175	2.12636	10.6892	6.64264	1.02565	1.2079	1.31682	4.73385	5.18701	6.89708	2.10092	1.03071	1.57246	0.377727	0.858567	0.483061	0.979065	0.937201	0.676709
235	1.37885	0.991597	2.15283	2.1637	0.661943	0.980637	0.85912	0.833199	0.99253	0.977266	8.63192	2.14033	10.8247	6.66189	1.0238	1.22995	1.32662	4.74819	5.20253	6.94271	2.00424	1.21182	1.4925	0.422253	0.862209	0.482397	0.974795	0.948083	0.666729
240	1.41962	0.971049	2.10506	2.38988	0.657775	0.979352	0.8553	0.830341	0.964951	0.989503	8.7131	2.18179	10.968	6.74996	1.02967	1.24456	1.34555	4.80156	5.25858	6.98443	2.10639	1.09601	1.49892	0.326012	0.857567	0.480393	0.974161	0.933519	0.683958
245	1.4226	0.966126	2.04573	2.25398	0.658775	0.981401	0.854843	0.832119	0.999755	1.00333	8.74579	2.19981	11.0947	6.7142	1.03976	1.24488	1.34425	4.84165	5.30225	7.04608	2.06025	1.10369	1.49208	0.344514	0.87153	0.4786	0.976587	0.936791	0.664948
250	1.38159	0.951383	2.16614	1.8409	0.653818	0.98005	0.849594	0.82671	0.976315	1.03159	8.91785	2.25021	11.2192	6.75703	1.04042	1.26635	1.35781	4.8667	5.31084	7.08189	2.13208	1.07836	1.57754	0.361085	0.861885	0.478463	0.972438	0.918652	0.685498
255	1.45017	0.936632	2.11547	1.97911	0.654706	0.979422	0.850971	0.828	0.990214	1.06912	9.06331	2.29534	11.4062	6.86872	1.04688	1.28694	1.375	4.89804	5.34429	7.1349	2.13918	1.12512	1.49855	0.357275	0.866694	0.479647	0.969484	0.925682	0.673312
260	1.35381	0.938847	2.08295	2.00948	0.650737	0.975807	0.850113	0.833485	1.00903	1.07598	9.15743	2.33758	11.4841	6.84061	1.04251	1.31317	1.37421	4.95798	5.38246	7.15683	2.14093	1.13308	1.55003	0.340856	0.875762	0.47498	0.97097	0.937024	0.692857
265	1.38584	0.937445	2.09206	2.38262	0.648913	0.978994	0.84683	0.829735	0.988525	1.07735	9.22205	2.33796	11.6051	6.91513	1.05102	1.3173	1.38255	4.94775	5.45039	7.17543	2.07558	1.07965	1.51302	0.371596	0.872264	0.473239	0.969947	0.927697	0.673591
270	1.42675	0.974857	2.04633	2.11548	0.645451	0.97923	0.849379	0.836197	0.975812	1.10803	9.27953	2.38874	11.758	6.8982	1.05156	1.32601	1.39424	4.95837	5.4511	7.20472	1.96073	1.09481	1.49008	0.302389	0.871678	0.472579	0.969134	0.939809	0.689502
275	1.39045	0.962756	2.20209	1.85292	0.645356	0.979816	0.842696	0.842066	0.974716	1.14493	9.38543	2.40393	11.8795	6.91554	1.06682	1.34016	1.40385	4.98701	5.4904	7.22156	1.95625	1.00768	1.51868	0.312385	0.868972	0.469138	0.964116	0.940458	0.681929
280	1.40213	1.01693	2.07072	2.08682	0.639897	0.97794	0.84332	0.819518	0.949608	1.1528	9.51811	2.44542	12.0208	6.98806	1.06433	1.38632	1.40913	5.04184	5.48973	7.27783	1.92173	1.03088	1.54809	0.230101	0.861807	0.472359	0.971064	0.940291	0.675928
285	1.3068	0.965068	2.11474	2.35649	0.637513	0.977025	0.841916	0.823246	0.978338	1.16964	9.54872	2.52195	12.1436	6.95999	1.06187	1.40961	1.42582	5.05362	5.52388	7.28665	1.97744	1.06198	1.58353	0.299442	0.861004	0.467744	0.966548	0.931511	0.657127
290	1.40821	0.937894	2.08377	2.16259	0.632286	0.97837	0.839475	0.814614	1.00912	1.16355	9.72206	2.58608	12.2443	7.08242	1.06526	1.43106	1.43004	5.05895	5.55042	7.33359	2.03465	1.04333	1.54164	0.277296	0.859375	0.468168	0.962556	0.929183	0.672078
295	1.39756	0.963987	2.26964	2.36327	0.634026	0.976712	0.836913	0.824171	0.967137	1.20756	9.78259	2.64705	12.2969	7.09034	1.06821	1.44744	1.43134	5.11658	5.61164	7.36277	2.02835	1.19077	1.52466	0.280931	0.866118	0.46814	0.954448	0.953966	0.677432
300	1.31129	0.97745	2.00344	2.1732	0.630838	0.975766	0.835407	0.821634	0.962782	1.21855	9.8496	2.68444	12.4414	7.16175	1.0683	1.48372	1.43782	5.14474	5.6081	7.37788	1.83634	1.02565	1.52158	0.368288	0.85899	0.465546	0.954299	0.964982	0.696424
305	1.32133	0.91563	2.02643	2.24406	0.627758	0.972679	0.835765	0.822818	0.935468	1.24183	9.91235	2.71418	12.5823	7.13854	1.07666	1.5291	1.44313	5.14686	5.61778	7.3882	1.75916	1.10777	1.50406	0.288892	0.856013	0.464196	0.958123	0.965951	0.668041
310	1.38009	0.946095	2.07503	2.28576	0.624055	0.968747	0.833774	0.827437	0.980436	1.24198	10.0247	2.8194	12.6891	7.15599	1.07822	1.54029	1.45034	5.16333	5.65142	7.40833	1.91548	1.04555	1.52861	0.316987	0.848412	0.46034	0.956499	0.967336	0.67723
315	1.31868	0.965283	2.14898	2.15449	0.624759	0.969466	0.833139	0.830657	0.947274	1.25412	10.0861	2.87071	12.8139	7.20251	1.07299	1.55179	1.45427	5.16639	5.65741	7.44328	1.73551	1.03607	1.54784	0.390684	0.851734	0.463286	0.958712	0.961431	0.698209
320	1.3802	0.977645	2.03471	2.10591	0.623615	0.970296	0.833016	0.814999	1.0147	1.26359	10.1135	2.91033	12.9386	7.28668	1.07889	1.58585	1.46522	5.23222	5.71894	7.44776	1.84153	1.03763	1.5078	0.319556	0.847399	0.459808	0.954287	0.977809	0.679321
325	1.3537	0.939681	1.96094	2.12638	0.618992	0.970599	0.831253	0.820944	0.965899	1.29835	10.218	2.9803	12.9451	7.29377	1.08005	1.61653	1.47443	5.20957	5.72733	7.51954	2.13463	0.960717	1.48201	0.229719	0.857594	0.458675	0.955662	0.966428	0.668409
330	1.37357	0.937364	2.00626	2.09282	0.617855	0.972617	0.82801	0.805471	0.999541	1.29361	10.255	3.05718	13.1119	7.35579	1.07864	1.62554	1.48054	5.25509	5.76688	7.53016	1.90095	1.05366	1.56256	0.295957	0.850933	0.459214	0.954003	0.945521	0.686712
335	1.32575	0.938112	2.03172	1.94163	0.617394	0.970031	0.828383	0.812221	0.980757	1.32438	10.323	3.09628	13.1142	7.3276	1.08357	1.65656	1.48442	5.25627	5.78211	7.53184	2.13894	1.0738	1.50383	0.355084	0.848039	0.458643	0.952079	0.947981	0.685909
340	1.35637	0.94918	2.04438	2.12279	0.615058	0.968986	0.829744	0.816142	0.920624	1.36102	10.4602	3.19265	13.2824	7.42	1.09024	1.68218	1.49954	5.27531	5.79556	7.56507	1.95665	1.0156	1.48484	0.281833	0.844495	0.459044	0.943742	0.939722	0.690346
345	1.32834	0.950884	2.05071	2.33042	0.61297	0.96691	0.828769	0.814591	0.942796	1.36933	10.4964	3.25385	13.397	7.46687	1.08935	1.70113	1.49999	5.28989	5.83493	7.58912	1.99545	1.09433	1.56631	0.261587	0.848312	0.45771	0.94345	0.93898	0.680617
350	1.41318	0.916547	2.05631	2.26593	0.610254	0.968	0.826144	0.80541	0.928111	1.36706	10.5985	3.31826	13.5406	7.41185	1.0884	1.72371	1.50955	5.29718	5.88635	7.6686	2.00059	1.04268	1.49308	0.300536	0.845954	0.453896	0.94388	0.929896	0.696748
355	1.31481	0.982337	2.13289	2.29038	0.609727	0.97353	0.8263	0.819898	0.955926	1.3745	10.6655	3.39293	13.5769	7.45144	1.09318	1.75377	1.50585	5.29865	5.88102	7.65512	1.95014	1.06109	1.54172	0.31546	0.843521	0.454407	0.94309	0.919541	0.68855
360	1.32789	0.926395	2.05861	2.17958	0.607271	0.970527	0.830789	0.809652	0.931664	1.38768	10.7583	3.46367	13.6263	7.55613	1.08816	1.77647	1.5164	5.32713	5.89016	7.666	1.95015	1.00903	1.53421	0.442616	0.849504	0.455663	0.939472	0.908776	0.701096
365	1.39281	0.956258	1.95555	2.24277	0.605642	0.968571	0.830257	0.808137	0.946468	1.40612	10.8031	3.5049	13.7783	7.48244	1.09375	1.78056	1.52328	5.36056	5.92912	7.71369	2.00804	1.04237	1.46298	0.276747	0.844441	0.453235	0.935665	0.912528	0.701826
370	1.32746	0.935405	2.01654	2.34318	0.601368	0.967675	0.825246	0.820281	0.969991	1.41065	10.9257	3.59264	13.859	7.52553	1.10447	1.79729	1.53013	5.37434	5.9663	7.75936	1.86755	1.13982	1.48064	0.354064	0.835808	0.45321	0.932672	0.923506	0.708858
375	1.33947	0.935206	2.02952	2.43043	0.600064	0.969376	0.822979	0.813003	0.951444	1.42338	10.9362	3.6357	13.9523	7.63932	1.10288	1.79562	1.54308	5.38732	5.97102	7.72547	2.05877	1.05196	1.46386	0.321509	0.846321	0.447423	0.936861	0.909399	0.701205
380	1.32086	0.962455	2.09264	2.35908	0.595684	0.967934	0.819313	0.808192	0.96862	1.4221	11.0681	3.73991	14.0449	7.59685	1.1001	1.8449	1.54027	5.40623	5.996	7.76329	1.99636	1.04779	1.46371	0.224457	0.838298	0.447213	0.940976	0.900562	0.72127
385	1.33535	0.946666	2.07004	2.22553	0.594823	0.964245	0.820304	0.804112	0.977316	1.41861	11.2096	3.81167	14.1433	7.56575	1.1064	1.86206	1.5486	5.44056	6.00964	7.78684	1.77433	1.10451	1.44042	0.346776	0.846361	0.445542	0.941489	0.90844	0.712711
390	1.24928	0.986938	1.98734	2.36107	0.596812	0.963272	0.816611	0.805372	0.936976	1.45064	11.1983	3.84391	14.2272	7.62663	1.10359	1.86611	1.55021	5.4289	6.03736	7.8006	1.70877	1.08281	1.48364	0.40042	0.84452	0.448627	0.939465	0.915072	0.686736
395	1.31413	0.968388	2.0192	2.52572	0.589938	0.966555	0.814098	0.822992	0.98435	1.46494	11.2392	3.98038	14.3223	7.65315	1.11071	1.89735	1.55309	5.45731	6.04733	7.79317	1.59901	1.09484	1.50678	0.205708	0.846667	0.445568	0.930311	0.903889	0.693979
400	1.36817	0.93392	2.02813	2.37391	0.588723	0.973562	0.815813	0.814457	0.921712	1.48931	11.3106	4.02166	14.3848	7.70489	1.10769	1.89945	1.55555	5.47953	6.08463	7.83255	1.64907	1.0168	1.53583	0.292429	0.840105	0.445238	0.928682	0.914771	0.688332
405	1.36329	0.908333	2.02358	2.19112	0.588469	0.969618	0.814044	0.802209	0.957308	1.482	11.3681	4.07309	14.4247	7.6638	1.11644	1.91784	1.56576	5.46524	6.10477	7.84218	1.68666	0.969271	1.54241	0.260317	0.85134	0.442541	0.92858	0.911247	0.694362
410	1.32906	0.946055	2.16052	2.41908	0.586084	0.969742	0.813525	0.797023	0.941484	1.48856	11.4323	4.18678	14.5324	7.70509	1.11923	1.95167	1.57045	5.4762	6.13723	7.85452	1.90166	1.09393	1.52188	0.273358	0.854408	0.442024	0.923703	0.90249	0.703107
415	1.38538	0.953283	2.0464	2.44452	0.586741	0.969888	0.809731	0.807947	0.963269	1.50727	11.5634	4.21909	14.6291	7.77646	1.12392	1.92972	1.57218	5.49297	6.15345	7.89781	1.57309	1.00885	1.45701	0.272594	0.848481	0.442439	0.924309	0.911699	0.691287
420	1.348	0.905639	1.80871	1.78496	0.586912	0.969755	0.811836	0.805878	0.961131	1.5211	11.5341	4.31031	14.6939	7.79572	1.11953	1.95735	1.58221	5.50789	6.18003	7.92048	1.71823	0.886186	1.5036	0.17795	0.851062	0.441725	0.923431	0.898718	0.672208
425	1.32026	0.947641	1.97083	2.03358	0.577978	0.966234	0.807689	0.802249	0.977918	1.52123	11.6243	4.37468	14.7833	7.72838	1.11938	1.97265	1.58602	5.52169	6.19191	7.93556	1.47817	0.974594	1.49063	0.316872	0.841816	0.443452	0.923531	0.889859	0.678397
430	1.36056	0.908062	2.00022	2.40716	0.578474	0.962885	0.807962	0.801627	0.94705	1.53152	11.6584	4.45037	14.9166	7.81287	1.12281	2.00194	1.59325	5.51576	6.22576	7.94881	1.67205	0.968808	1.44056	0.298783	0.839137	0.438467	0.92086	0.908059	0.679683
435	1.31488	0.963024	2.18188	2.14937	0.577354	0.961453	0.807307	0.807965	0.947979	1.55139	11.7352	4.53561	14.9424	7.81558	1.12388	2.00878	1.59636	5.52689	6.2323	7.96559	1.53391	1.08063	1.48188	0.319063	0.838603	0.441479	0.916917	0.906958	0.686801
440	1.37469	0.930837	2.08651	2.41216	0.577267	0.961521	0.806864	0.807632	0.966886	1.53205	11.7845	4.59242	15.0214	7.81738	1.13674	2.00429	1.60841	5.53199	6.29406	7.97352	1.51498	0.990747	1.47263	0.244069	0.844785	0.439814	0.930883	0.915484	0.688463
445	1.32104	0.961395	2.06922	2.0381	0.576254	0.963514	0.803107	0.812468	0.93517	1.53181	11.8456	4.68685	15.1393	7.76799	1.13125	2.02772	1.60254	5.56107	6.29319	8.0189	1.60336	1.08297	1.54158	0.316198	0.84588	0.436596	0.921346	0.899895	0.691084
450	1.36313	0.957298	1.93552	2.31981	0.572589	0.958542	0.801014	0.799787	1.0002	1.56929	11.8894	4.72743	15.1997	7.8742	1.13888	2.03376	1.61623	5.55874	6.35342	8.023	1.65303	1.07431	1.44953	0.309397	0.842523	0.437628	0.916046	0.916164	0.682724
455	1.34365	0.9434	2.11803	2.48464	0.571825	0.95651	0.803734	0.804965	0.885642	1.56055	11.9871	4.8093	15.2573	7.87338	1.12823	2.04599	1.61555	5.56045	6.339	8.04528	1.39847	1.00763	1.51261	0.35908	0.843727	0.433554	0.918633	0.912998	0.696224
460	1.36714	0.942013	2.05715	2.46487	0.569192	0.955032	0.805176	0.803549	0.948693	1.58945	12.0528	4.88513	15.3889	7.92858	1.13263	2.11534	1.61889	5.57129	6.34588	8.06046	1.62953	1.02625	1.47753	0.25417	0.84524	0.434836	0.912099	0.916158	0.684447
465	1.31898	0.93301	2.08424	2.5968	0.568793	0.958697	0.803886	0.802488	0.931983	1.56799	12.112	4.98323	15.4431	7.92488	1.14083	2.11061	1.62271	5.57225	6.37332	8.09313	1.78557	1.07548	1.51011	0.214734	0.835885	0.435609	0.913068	0.91323	0.695535
470	1.35065	0.944648	2.11096	2.16739	0.566277	0.958321	0.801976	0.780993	0.918354	1.56855	12.2076	5.0235	15.5287	7.91977	1.13862	2.08163	1.6378	5.60294	6.42122	8.1302	1.78581	1.10861	1.4788	0.28294	0.837442	0.431608	0.91617	0.919259	0.696116
475	1.28679	0.959845	1.99711	2.17304	0.56921	0.955369	0.802258	0.784932	0.940842	1.59389	12.2391	5.04153	15.5861	8.03501	1.14133	2.0953	1.63357	5.62332	6.42722	8.13967	1.61137	0.999706	1.50197	0.386671	0.832117	0.431378	0.915808	0.90368	0.68439
480	1.26264	0.931878	2.06306	2.26703	0.565766	0.96199	0.804036	0.796292	0.901531	1.60463	12.2829	5.16475	15.6965	8.02841	1.14213	2.09603	1.64384	5.61725	6.45853	8.1519	1.46693	1.06149	1.47973	0.312495	0.832092	0.430929	0.917787	0.90333	0.684701
485	1.3313	0.93771	2.02276	2.04763	0.562392	0.963397	0.799207	0.806158	0.939354	1.64788	12.3253	5.17956	15.7427	8.08868	1.14233	2.10012	1.63245	5.6096	6.45186	8.13183	1.63112	1.04653	1.52282	0.327752	0.830991	0.429396	0.916884	0.930351	0.688438
490	1.26094	0.926497	1.92562	2.5022	0.561946	0.964138	0.797254	0.785587	0.96017	1.63542	12.3891	5.27805	15.801	8.01305	1.14774	2.09457	1.64691	5.62745	6.47186	8.16639	1.74426	1.03758	1.46196	0.262781	0.833785	0.429482	0.917275	0.926221	0.69265
495	1.33315	0.926407	1.88457	1.96715	0.558961	0.965638	0.796741	0.808735	0.944707	1.65876	12.4753	5.3539	15.8703	8.06024	1.15074	2.13153	1.6384	5.6513	6.52224	8.19178	1.59493	0.966332	1.45836	0.277224	0.831103	0.428722	0.914397	0.927964	0.694891
500	1.28893	0.95352	1.87611	2.13745	0.55712	0.962758	0.795764	0.805753	0.900417	1.66735	12.5395	5.4297	16.0478	8.10661	1.15331	2.12188	1.65254	5.62306	6.51495	8.21499	1.31963	1.03016	1.43302	0.327772	0.832988	0.426698	0.91091	0.931474	0.692556
505	1.32285	0.88705	2.08941	2.25851	0.55704	0.969275	0.791385	0.801665	0.899878	1.64278	12.6068	5.47236	16.0269	8.0589	1.15378	2.128	1.64878	5.66199	6.56259	8.22709	1.49691	0.988528	1.45552	0.416728	0.837	0.427527	0.909501	0.917588	0.693875
510	1.36019	0.925464	2.04514	2.41321	0.555273	0.972215	0.792709	0.801746	0.919574	1.64686	12.6901	5.54069	16.0591	8.11931	1.14876	2.13659	1.65404	5.65518	6.57323	8.23567	1.43002	1.02448	1.45337	0.359174	0.836086	0.426563	0.904224	0.939678	0.683664
515	1.32563	0.942571	2.04416	2.0981	0.553469	0.96246	0.792405	0.797248	0.940438	1.65144	12.7215	5.61264	16.1948	8.16713	1.15835	2.134	1.6632	5.65915	6.58997	8.24769	1.63187	0.906854	1.50013	0.284972	0.839484	0.426513	0.902755	0.945526	0.701446
520	1.37231	0.891673	1.99549	2.33164	0.554152	0.963398	0.789917	0.794981	0.964923	1.68893	12.8038	5.70433	16.2433	8.13605	1.1589	2.14843	1.67264	5.69179	6.6276	8.26603	1.49294	0.990217	1.45124	0.302971	0.833319	0.426285	0.901321	0.937392	0.680519
525	1.29124	0.939956	1.95962	2.52777	0.549091	0.96138	0.786763	0.810538	0.899804	1.67108	12.8801	5.74455	16.2877	8.24637	1.16069	2.16599	1.66313	5.69391	6.61386	8.28482	1.46801	0.98005	1.46842	0.322187	0.823793	0.422457	0.906113	0.952087	0.697155
530	1.30065	0.956647	1.88054	2.08797	0.551038	0.957225	0.786412	0.787598	0.935779	1.67078	12.9908	5.80131	16.395	8.21087	1.16867	2.18398	1.6683	5.65743	6.62796	8.32043	1.30553	1.02026	1.4473	0.485041	0.825668	0.421998	0.906411	0.935265	0.689983
535	1.31343	0.95053	1.97698	2.4027	0.545457	0.959496	0.788594	0.790441	0.906721	1.68531	13.0628	5.8397	16.4107	8.23408	1.15969	2.18081	1.68104	5.71315	6.62951	8.34828	1.66691	0.971634	1.48717	0.286335	0.822301	0.419525	0.902972	0.924715	0.694047
540	1.31464	0.914922	1.86832	2.22271	0.549192	0.958268	0.783595	0.79934	0.920282	1.66675	13.0841	5.94314	16.5288	8.22765	1.1565	2.20041	1.67871	5.71809	6.65353	8.36651	1.61452	1.00315	1.45591	0.20876	0.823406	0.420122	0.899438	0.924305	0.678983
545	1.2975	0.939516	2.19112	2.49472	0.548512	0.957203	0.784547	0.796744	0.954501	1.6867	13.1434	5.9608	16.5249	8.3181	1.17077	2.21323	1.68916	5.73645	6.69468	8.35087	1.62536	1.02097	1.49049	0.264577	0.822647	0.418376	0.89303	0.92161	0.674437
550	1.26381	0.921391	1.96659	2.10163	0.54722	0.960858	0.786209	0.792205	0.962708	1.70207	13.2028	6.03641	16.6364	8.25772	1.16786	2.20976	1.68005	5.71334	6.7233	8.36083	1.4145	1.00848	1.50506	0.291133	0.831812	0.41905	0.891852	0.918178	0.675762
555	1.29753	0.939937	2.04816	2.4228	0.545163	0.960313	0.784568	0.792562	0.899664	1.69822	13.2353	6.09058	16.6661	8.2653	1.16481	2.24376	1.69862	5.7544	6.72233	8.35916	1.70999	1.09883	1.44938	0.168609	0.822198	0.416027	0.888409	0.911788	0.687544
560	1.37675	0.935186	1.83688	1.94677	0.546931	0.958073	0.781618	0.794489	0.881034	1.68687	13.3296	6.13005	16.7587	8.28364	1.17322	2.22527	1.69631	5.79358	6.74939	8.38139	1.65297	0.994949	1.46645	0.241266	0.816203	0.415512	0.891176	0.924475	0.67204
565	1.31995	0.942651	1.96333	1.92302	0.542807	0.956124	0.779129	0.811299	0.900815	1.68426	13.3643	6.21458	16.7407	8.36228	1.17116	2.23665	1.69857	5.76488	6.78193	8.38331	1.69225	1.08705	1.46956	0.227805	0.819811	0.413666	0.887191	0.905213	0.678338
570	1.33286	0.917111	1.84115	2.30314	0.542044	0.952953	0.776929	0.80248	0.913152	1.69196	13.4626	6.26587	16.8346	8.42877	1.17759	2.25682	1.70619	5.77951	6.80336	8.38349	1.39675	0.986916	1.46151	0.267802	0.807392	0.412677	0.885923	0.910132	0.674926
575	1.34893	0.940528	2.04404	2.411	0.537742	0.952773	0.776118	0.799575	0.926409	1.71336	13.5173	6.30097	16.8959	8.41757	1.17696	2.27041	1.69873	5.76345	6.78933	8.40267	1.65779	1.01458	1.40152	0.266659	0.822823	0.413894	0.889478	0.919783	0.659322
580	1.38376	0.935108	1.93286	2.61276	0.539307	0.950847	0.771282	0.795684	0.894357	1.71727	13.6288	6.35857	17.0092	8.49056	1.18453	2.26029	1.70253	5.7887	6.82794	8.42538	1.48807	1.0434	1.48709	0.205882	0.815831	0.411656	0.884341	0.904215	0.683659
585	1.31784	0.912255	1.86439	2.38427	0.537831	0.949726	0.770396	0.789923	0.904394	1.73162	13.6567	6.43538	17.0354	8.4925	1.18673	2.27614	1.71174	5.81326	6.87332	8.47998	1.52884	1.03204	1.4582	0.276028	0.806092	0.409937	0.888732	0.928389	0.675449
590	1.35899	0.905481	2.07461	2.4834	0.536451	0.949929	0.769058	0.786352	0.927929	1.73598	13.736	6.4978	17.1032	8.47929	1.18701	2.26779	1.71845	5.80407	6.87745	8.49158	1.42282	1.06604	1.42481	0.256108	0.814258	0.411202	0.882005	0.930624	0.658802
595	1.29116	0.923778	2.1166	2.19135	0.531614	0.951908	0.767258	0.783914	0.936726	1.72336	13.7994	6.48865	17.1646	8.42201	1.18738	2.29489	1.72182	5.84482	6.89729	8.48201	1.64903	1.07245	1.47927	0.214018	0.819275	0.407936	0.883105	0.921926	0.656894
600	1.29475	0.896803	2.04827	2.42921	0.535013	0.953255	0.765378	0.772616	0.911326	1.74918	13.8424	6.56632	17.2228	8.50332	1.18619	2.28982	1.7225	5.82416	6.88292	8.46535	1.65966	0.919615	1.47699	0.193509	0.815484	0.406485	0.881972	0.938611	0.672573
605	1.30883	0.941552	1.97739	2.3632	0.534056	0.951246	0.763926	0.773695	0.92064	1.72889	13.9167	6.6036	17.2757	8.60155	1.19086	2.30161	1.7256	5.83629	6.91469	8.46725	1.48685	1.02619	1.51738	0.236989	0.812747	0.406984	0.882981	0.9371	0.647279
610	1.32362	0.949517	1.93231	2.47277	0.530954	0.950869	0.763325	0.780002	0.897439	1.7395	14.0228	6.67059	17.3142	8.54734	1.19257	2.30393	1.73384	5.83665	6.93108	8.48536	1.61674	1.04133	1.47025	0.293481	0.82632	0.407358	0.883353	0.928141	0.659971
615	1.28837	0.946407	1.9175	2.17612	0.531757	0.949451	0.762799	0.781824	0.889054	1.75052	14.0469	6.73116	17.4252	8.5806	1.19487	2.32789	1.72681	5.8688	6.97484	8.49013	1.64895	1.00482	1.43554	0.203509	0.814272	0.406788	0.887318	0.943437	0.682443
620	1.3246	0.931464	2.0896	2.38153	0.528876	0.951919	0.758527	0.779878	0.889672	1.76217	14.1199	6.7204	17.4892	8.60847	1.19747	2.33202	1.72431	5.8618	6.97836	8.49405	1.6884	0.957275	1.47132	0.255363	0.810998	0.405416	0.891374	0.95074	0.660905
625	1.32957	0.921483	2.00423	2.31383	0.528783	0.94964	0.759019	0.788484	0.903467	1.74953	14.1617	6.83829	17.5156	8.61008	1.20232	2.32842	1.72948	5.89622	7.02843	8.51388	1.59204	0.977645	1.41801	0.258452	0.813661	0.405239	0.893712	0.960266	0.669371
630	1.27292	0.93	2.02514	2.47506	0.529078	0.948253	0.760416	0.779081	0.938211	1.76632	14.2851	6.85875	17.5532	8.61643	1.19886	2.36161	1.74698	5.85976	7.03528	8.53862	1.75254	1.04463	1.40557	0.158334	0.805133	0.404472	0.889893	0.947237	0.682419
635	1.32918	0.919229	1.9278	2.82586	0.524559	0.948836	0.756481	0.774628	0.885941	1.75705	14.3319	6.92321	17.6335	8.68121	1.20427	2.36592	1.7447	5.82808	7.02611	8.5552	1.59097	0.999846	1.44539	0.220632	0.811478	0.401305	0.887941	0.943849	0.668642
640	1.3335	0.915252	1.93158	2.35715	0.525332	0.942787	0.754878	0.770192	0.952397	1.77448	14.4318	6.94192	17.6764	8.73664	1.21531	2.38699	1.74424	5.88568	7.05418	8.69108	1.68196	1.02418	1.49679	0.301349	0.818058	0.399935	0.892601	0.94022	0.667465
645	1.32121	0.924014	1.96373	2.27682	0.521955	0.947956	0.75482	0.775239	0.923032	1.77287	14.4459	6.99697	17.7882	8.71331	1.21213	2.39558	1.74017	5.89702	7.08749	8.64581	1.7185	0.910649	1.45354	0.186549	0.817641	0.400473	0.884577	0.937511	0.673142
650	1.29952	0.91939	1.9296	2.43836	0.527225	0.947546	0.750787	0.773656	0.897557	1.79639	14.55	7.07191	17.8236	8.75745	1.22081	2.41332	1.75574	5.89626	7.09038	8.61604	1.73482	1.0494	1.42108	0.243681	0.824786	0.397593	0.881217	0.939333	0.665098
655	1.27797	0.913499	1.91083	2.00809	0.52267	0.946099	0.74812	0.782052	0.911719	1.81857	14.6278	7.11385	17.8392	8.73106	1.21792	2.41079	1.75703	5.9351	7.11119	8.62707	1.69299	1.00926	1.48052	0.195762	0.829134	0.398775	0.877822	0.943739	0.682615
660	1.29314	0.920127	2.05204	2.23268	0.522077	0.943914	0.74575	0.771844	0.846224	1.79615	14.6568	7.13659	17.92	8.80073	1.22145	2.45323	1.75407	5.92384	7.12835	8.6063	1.63865	1.05176	1.46576	0.276791	0.806817	0.399856	0.876632	0.953423	0.681904
665	1.32291	0.904172	1.86285	2.28032	0.521501	0.946182	0.747194	0.754596	0.891666	1.80767	14.7107	7.22394	17.9691	8.77003	1.22531	2.46531	1.75804	5.91405	7.12744	8.6354	1.68915	1.13398	1.49758	0.217085	0.813776	0.398517	0.879491	0.961628	0.657929
670	1.36491	0.903728	1.84389	2.11262	0.520531	0.94443	0.750254	0.780091	0.907713	1.81186	14.7706	7.26585	18.0638	8.80533	1.22429	2.45815	1.76287	5.90528	7.15584	8.64293	1.48523	1.06881	1.45912	0.206801	0.813451	0.395161	0.874381	0.947963	0.678156
675	1.26638	0.912806	1.8812	2.42602	0.520658	0.946073	0.74903	0.762624	0.915221	1.82217	14.9281	7.31396	18.0154	8.83402	1.22332	2.4783	1.76966	5.92899	7.17087	8.64577	1.59097	0.952465	1.47467	0.398702	0.817775	0.394679	0.87453	0.92038	0.666652
680	1.27055	0.919016	1.93296	2.33152	0.517711	0.94133	0.746263	0.769489	0.882229	1.80735	14.9642	7.36537	18.1239	8.84112	1.22854	2.50602	1.78386	5.96616	7.19322	8.66407	1.46416	0.958797	1.46333	0.25192	0.812857	0.396666	0.872195	0.914616	0.675783
685	1.2682	0.930823	1.94259	2.79332	0.514782	0.941347	0.742607	0.779888	0.891425	1.81383	15.0213	7.41537	18.1253	8.85152	1.22948	2.52451	1.77181	5.94958	7.20615	8.67603	1.37495	0.9969	1.42636	0.202073	0.827487	0.398724	0.870603	0.900305	0.683509
690	1.27151	0.918569	1.93705	2.33915	0.514309	0.94265	0.742113	0.769842	0.92452	1.8341	15.0846	7.47748	18.3018	8.86872	1.23235	2.53322	1.77682	5.95472	7.24973	8.70638	1.48084	0.947066	1.4429	0.220486	0.829952	0.399866	0.86943	0.919561	0.681021
695	1.32313	0.897826	2.10853	2.2752	0.516867	0.943283	0.739888	0.753933	0.887026	1.82402	15.1266	7.54066	18.2627	8.89697	1.23424	2.54702	1.77014	5.96467	7.2319	8.7142	1.56028	1.05882	1.53645	0.187151	0.819878	0.3924	0.867097	0.904955	0.66337
700	1.31984	0.903892	1.87922	2.47608	0.514601	0.943537	0.738069	0.780758	0.887984	1.8492	15.2255	7.55856	18.3103	8.90279	1.2342	2.54583	1.77735	5.97893	7.25431	8.71327	1.86805	0.951145	1.45215	0.205802	0.830348	0.393375	0.861612	0.9083	0.67126
705	1.31872	0.928207	1.95215	2.3371	0.514197	0.943129	0.737591	0.759959	0.923848	1.81179	15.2705	7.60653	18.3818	8.92206	1.23956	2.53662	1.78994	5.97907	7.29804	8.70207	1.90947	0.993289	1.48572	0.190383	0.835663	0.392372	0.864507	0.905707	0.663796
710	1.25483	0.896056	1.97677	2.61583	0.511652	0.949015	0.736352	0.768151	0.914524	1.82062	15.3483	7.68343	18.3395	8.97034	1.25282	2.56862	1.78967	5.99067	7.32167	8.72213	1.75914	1.02468	1.47146	0.29238	0.828198	0.392247	0.86742	0.893463	0.667709
715	1.33556	0.914681	1.79821	2.55646	0.515156	0.951193	0.739806	0.760249	0.911333	1.83153	15.41	7.74973	18.4765	8.9827	1.25452	2.59368	1.79277	6.02595	7.33657	8.73146	1.69371	0.948317	1.46988	0.419944	0.824668	0.388752	0.868326	0.908829	0.660142
[truncated: 4 more columns]

## Sheet: Figure 2
Figure 2A																								Figure 1B
Time (seconds)	HBSS (Control)						150 uM Pyocyanin							300 uM 1-hydroxyphenazine										Control	150 uM Pyo	300 uM 1-HP
0	1	1	1	1	1	1	1	1	1	1	1	1	1	1	1	1	1	1	1	1				1.02905	3.02271	0.930509
20	1.00046	0.980027	1.01408	1.00142	0.997358	1.00077	0.988939	0.99512	1.01002	0.9977	0.995225	0.990361	1.00275	0.990699	0.98187	0.989744	0.993494	0.986965	0.992047	0.988156				0.980143	1.29927	0.956551
40	1.02085	1.0104	1.00855	0.997779	0.994745	1.00413	0.997647	0.990111	1.00609	0.998027	1.0014	0.998882	0.994234	0.994902	0.993841	0.989794	1.00473	0.994127	0.99097	0.99264				0.998175	1.78794	0.942861
60	1.01287	1.01923	1.02505	0.998498	0.997139	0.994433	1.48344	1.02052	1.09459	1.19552	1.02914	0.999181	1.02521	0.925845	0.923097	0.956485	0.958638	0.987409	0.965946	0.951706				1.01007	1.38997	0.925539
80	1.00513	0.968314	1.01463	0.999259	1.00106	1.01065	2.41776	1.11269	1.36672	1.29117	1.08898	1.00195	1.07096	0.958196	0.913756	0.954616	0.94964	0.976101	0.990161	0.95042				1.0114	1.14951	0.968619
100	1.01248	0.963074	1.02151	0.996341	1.00323	1.00166	2.9135	1.15525	1.51751	1.32201	1.11488	0.998024	1.19624	0.951689	0.931697	0.947821	0.947639	0.976566	0.989248	0.954526				0.994026	1.04527	0.987051
120	1.02283	0.979091	1.00762	0.996739	0.999418	1.00679	3.06068	1.18005	1.56444	1.32921	1.14367	0.998338	1.31703	0.974391	0.917605	0.949146	0.95819	0.979471	0.986193	0.962656					1.72046	0.92808
140	1.0263	0.988833	1.02182	1.00122	0.995892	1.00435	3.1657	1.20186	1.6249	1.33248	1.15796	1.00043	1.41047	0.98199	0.920661	0.950535	0.965975	0.980141	0.989861	0.972487
160	1.0039	0.998036	1.01453	1.00058	1.00636	0.992698	3.21126	1.21843	1.62743	1.3372	1.17789	1.00885	1.50862	0.977061	0.932669	0.943603	0.96226	0.976191	0.993253	0.973891
180	1.01895	0.990295	1.01336	1.00544	1.00751	1.00598	3.17967	1.24183	1.65394	1.34368	1.17932	0.996237	1.58168	0.986791	0.926761	0.943099	0.967337	0.981813	0.992327	0.970981
200	1.02755	0.987624	1.01363	1.00877	1.00138	1.00881	3.17094	1.24912	1.65877	1.34053	1.19384	1.00242	1.63142	0.980593	0.936624	0.953114	0.964237	0.97558	0.992364	0.95952
220	1.007	0.942921	1.00535	1.00291	1.01147	1.00448	3.13667	1.24885	1.68345	1.35182	1.20041	1.00507	1.68515	0.973922	0.931798	0.9551	0.954314	0.976751	0.984519	0.954108
240	1.00874	0.982404	1.00573	1.00414	1.00618	0.994415	3.19924	1.26124	1.71489	1.3425	1.19083	0.997286	1.68403	0.960015	0.949764	0.952109	0.957342	0.978155	0.98567	0.953639
260	1.01766	0.961589	0.999355	1.00497	1.01291	0.999203	3.21859	1.27197	1.69736	1.34152	1.18489	0.993962	1.70715	0.967935	0.940853	0.947165	0.956414	0.971654	0.97917	0.951784
280	1.0119	0.962765	1.00261	1.00456	1.0098	1.00291	3.1946	1.27403	1.6933	1.36334	1.18727	1.00823	1.72668	0.955364	0.94196	0.946929	0.96486	0.975708	0.994136	0.942919
300	1.01778	0.952484	0.99937	1.00484	1.01217	0.992225	3.17589	1.28815	1.72564	1.35712	1.18585	1.01439	1.72706	0.955385	0.941135	0.94523	0.946472	0.97465	0.987324	0.934999
320	1.01824	0.946958	1.00176	1.00587	1.01226	1.00147	3.15648	1.27468	1.71093	1.35272	1.18137	1.02368	1.72242	0.950261	0.95263	0.939941	0.949801	0.971404	0.978533	0.938087
340	1.01537	0.967466	1.00158	1.01396	1.02078	0.994141	3.1479	1.27386	1.72137	1.35381	1.17335	1.02565	1.73592	0.933153	0.948941	0.93627	0.949723	0.973263	0.992018	0.931999
360	1.0203	0.957862	1.00061	1.01101	1.00292	0.987156	3.15158	1.27831	1.76536	1.35983	1.16887	1.03522	1.73923	0.915613	0.958143	0.943997	0.931847	0.968626	0.989743	0.931757
380	1.03489	0.979222	0.990834	1.01506	1.0206	0.980586	3.10983	1.28402	1.76585	1.37498	1.16307	1.03083	1.74758	0.939517	0.956723	0.937168	0.923685	0.973604	0.991594	0.924323
400	1.02108	0.9848	1.00321	1.01648	1.01509	0.985746	3.06479	1.28608	1.75751	1.36714	1.14863	1.03683	1.72045	0.931136	0.954967	0.93946	0.926904	0.974917	0.981865	0.929902
420	1.02905	0.980143	0.998175	1.01007	1.0114	0.994026	3.02271	1.29927	1.78794	1.38997	1.14951	1.04527	1.72046	0.930509	0.956551	0.942861	0.925539	0.968619	0.987051	0.92808
440	1.02398	0.947124	1.01821	1.01052	1.02371	0.992773	3.04674	1.27425	1.75719	1.38898	1.15013	1.04699	1.70463	0.925843	0.941245	0.940164	0.925729	0.965565	0.980074	0.924992
460	1.0293	0.928776	1.02099	1.0136	1.01425	0.992744	3.03297	1.29857	1.73886	1.38936	1.13922	1.05108	1.71559	0.923556	0.944802	0.940869	0.924036	0.968773	0.971328	0.932924
Figure 1C																	Figure 2D
Time (seconds)	HBSS (Control)						150 uM Pyocyanin pre-treated w/10 uM U73122			150 uM Pyocyanin pre-treated w/10 uM U73343							Control	U73122	U73343
0	1	1	1	1	1	1	1	1	1	1	1	1	1				0.992159	0.617608	2.26973
5	0.999003	0.999134	1.00073	0.997516	1.00011	1.00012	0.996216	0.996985	1.0012	1.00225	1.00477	1.0057	1.00293				0.801708	0.483503	1.71346
10	0.995577	0.993251	1.00619	1.00103	1.00464	1.00207	0.995523	0.996449	0.999208	1.00852	1.00363	1.00903	1.00419				0.769144	0.723619	3.04501
15	0.992354	0.989642	1.01224	1.00207	1.00716	1.00767	0.993068	0.995336	0.998892	1.01538	1.00063	1.01709	1.00732				1.0067		1.08571
20	0.998467	0.986752	1.01716	1.00414	1.00832	1.00991	0.989616	0.995563	1.00494	1.01675	1.00481	1.01991	1.00578				1.11908
25	0.994178	0.986155	1.01914	1.0034	1.00777	1.00732	0.990484	0.994796	1.00505	1.01706	1.00507	1.03011	1.00616				0.945783
30	0.999951	0.985266	1.02169	1.0036	1.01169	1.00848	0.993753	0.994819	1.00777	1.0139	1.01574	1.02915	1.00677
35	0.999899	0.98416	1.02462	1.00597	1.01142	1.00746	0.992336	0.993827	1.01166	1.0125	1.0167	1.03003	1.00252
40	0.995854	0.988069	1.02728	1.0026	1.01194	1.00514	0.994299	0.994389	1.00533	1.01062	1.01596	1.02971	1.00094
45	0.99764	0.985348	1.02706	1.00768	1.01314	1.00465	0.992797	0.992335	1.00568	1.00991	1.01623	1.03688	0.999823
50	0.99785	0.990015	1.03249	1.00399	1.01278	1.00744	0.988979	0.992618	1.00345	1.00866	1.02161	1.0343	0.998476
55	0.997244	0.986055	1.04006	1.00401	1.01736	1.00759	0.991036	0.989801	1.00398	1.0075	1.0238	1.03145	0.997004
60	0.999634	0.987086	1.04374	1.00719	1.02238	1.00571	0.988966	0.992107	1.00723	1.00818	1.02312	1.03675	0.997425
65	1.00103	0.986397	1.04308	1.00485	1.02207	1.0076	0.990143	0.99137	1.00833	1.01021	1.01843	1.03645	0.994328
70	0.998353	0.989174	1.04734	1.00542	1.02683	1.01111	0.992368	0.990686	1.01107	1.00821	1.01909	1.03877	0.993097
75	1.00376	0.986596	1.04865	1.00755	1.02961	1.01173	0.99058	0.989802	1.00838	1.00592	1.01284	1.03952	0.997359
80	1.00287	0.984585	1.04771	1.00675	1.03629	1.0129	0.989031	0.990462	1.00794	1.00714	1.00717	1.04107	0.997264
85	1.00387	0.989124	1.04921	1.00707	1.0382	1.01257	0.990835	0.990107	1.00745	1.00473	1.00552	1.04874	0.998104
90	1.00208	0.985535	1.0528	1.00846	1.04113	1.01223	0.990819	0.987731	1.00688	1.0025	1.00435	1.04907	0.99737
95	0.998608	0.975001	1.04969	0.977296	1.04761	0.984034	0.957884	0.983917	0.987853	0.971328	0.916856	0.777433	0.979195
100	0.997418	0.976675	1.05074	0.982826	1.04981	0.985182	0.886595	0.982437	0.962071	0.892455	0.825574	0.69042	0.952488
105	0.998824	0.978024	0.883338	0.981714	1.04177	0.979884	0.851726	0.981997	0.936014	0.818103	0.760421	0.645558	0.899806
110	0.99889	0.975119	0.858558	0.983069	1.03808	0.979605	0.809342	0.978107	0.942929	0.777699	0.721947	0.622012	0.855928
115	0.988784	0.976658	0.848487	0.985175	1.04059	0.976575	0.789687	0.976425	0.948471	0.752916	0.701863	0.614884	0.818137
120	0.999705	0.978333	0.845649	0.984957	1.03859	0.977011	0.769998	0.971784	0.864172	0.724775	0.692111	0.613241	0.790378
125	0.998232	0.974576	0.840947	0.987	1.04134	0.97425	0.746449	0.96738	0.804251	0.710053	0.684639	0.611948	0.766753
130	0.994999	0.977066	0.841067	0.989663	1.04044	0.978623	0.732121	0.964992	0.791868	0.69813	0.677121	0.605298	0.747941
135	0.990445	0.975688	0.841972	0.991538	1.03828	0.989383	0.723674	0.960384	0.785943	0.686052	0.678556	0.598179	0.728375
140	0.998387	0.973573	0.841073	0.989486	1.04169	0.999425	0.711513	0.957505	0.779272	0.675029	0.672769	0.595351	0.720078
145	0.999864	0.973767	0.840954	0.989635	1.04637	0.992645	0.700548	0.953775	0.775063	0.674544	0.671667	0.592796	0.713946
150	0.996499	0.9735	0.844092	0.992331	1.05608	0.980301	0.698133	0.94698	0.777373	0.669817	0.675183	0.594701	0.705076
155	0.997557	0.973923	0.843084	0.994282	1.05819	0.976735	0.687587	0.944313	0.768207	0.665102	0.673513	0.602924	0.701472
160	0.999404	0.973567	0.842057	0.996417	1.05425	0.976071	0.68299	0.937656	0.770234	0.664563	0.675405	0.605329	0.698526
165	0.999016	0.975379	0.841127	1.00122	1.05494	0.977786	0.68221	0.935043	0.773742	0.662614	0.673806	0.615272	0.695773
170	0.99941	0.973823	0.842413	1.00248	1.05968	0.978991	0.675624	0.92904	0.768109	0.664167	0.676465	0.617386	0.691884
175	1.00276	0.973774	0.842137	1.00123	1.06666	0.982089	0.668405	0.928782	0.768067	0.66619	0.682744	0.628379	0.693896
180	0.999177	0.972804	0.84277	1.002	1.06734	0.983742	0.662746	0.924112	0.766975	0.668738	0.685414	0.637512	0.692599
185	0.999641	0.972745	0.846205	1.00055	1.06997	0.982586	0.665796	0.917395	0.765233	0.67062	0.687275	0.652327	0.693658
190	1.00309	0.972947	0.846466	0.997081	1.07407	0.980908	0.661166	0.909698	0.766806	0.679057	0.68742	0.663703	0.696662
195	1.00526	0.973205	0.847344	1.00012	1.06986	0.979338	0.658635	0.90359	0.762664	0.68597	0.690916	0.683001	0.697362
200	1.00014	0.974238	0.847643	0.996987	1.07516	0.980147	0.649076	0.898304	0.762053	0.692729	0.696731	0.690169	0.703576
205	1.00118	0.973089	0.848463	0.99633	1.07797	0.980605	0.64824	0.89168	0.762125	0.707858	0.700319	0.698603	0.710377
210	0.995225	0.97301	0.850401	0.996217	1.07733	0.980554	0.64593	0.885902	0.762921	0.713978	0.704222	0.715338	0.718807
215	1.00147	0.96972	0.849581	0.995166	1.07868	0.982967	0.644848	0.876243	0.760396	0.719998	0.705545	0.73388	0.729083
220	0.996406	0.968914	0.853074	0.994917	1.08383	0.980285	0.638754	0.868976	0.757104	0.73381	0.709661	0.738654	0.732943
225	0.996582	0.968562	0.852762	0.996752	1.08405	0.98128	0.640271	0.863307	0.752556	0.744913	0.716177	0.749869	0.742054
230	0.997767	0.969361	0.859654	0.996859	1.08636	0.980624	0.640622	0.855831	0.756641	0.757359	0.725126	0.765571	0.75182
235	0.995635	0.9707	0.856056	0.996724	1.09016	0.981897	0.633168	0.850691	0.754854	0.766416	0.733805	0.791176	0.762923
240	0.992196	0.968099	0.857261	0.99387	1.09538	0.984032	0.634152	0.847403	0.75222	0.780035	0.738327	0.806734	0.769303
245	0.993224	0.971322	0.85626	0.994266	1.09781	0.985236	0.629892	0.840109	0.74987	0.796053	0.739246	0.825053	0.77608
250	0.993024	0.971469	0.856824	0.99419	1.1005	0.982568	0.631443	0.835894	0.748721	0.810756	0.752349	0.840811	0.786078
255	0.99787	0.970617	0.864049	0.995276	1.10194	0.979709	0.627374	0.831636	0.749357	0.82789	0.758212	0.861135	0.796875
260	0.993496	0.971466	0.867107	0.994062	1.10124	0.981553	0.628583	0.818249	0.756947	0.847871	0.764432	0.884681	0.807809
265	0.990289	0.968736	0.870801	0.995234	1.1018	0.981136	0.626401	0.807431	0.754943	0.865896	0.774312	0.908138	0.818775
270	0.9963	0.969004	0.865167	0.99334	1.10534	0.978507	0.626267	0.80127	0.751569	0.886583	0.78218	0.936348	0.827136
275	0.994044	0.969554	0.859637	0.993019	1.11716	0.977829	0.623778	0.794627	0.744849	0.903209	0.786999	0.951855	0.838206
280	0.995569	0.969548	0.854118	0.99094	1.11907	0.978385	0.623231	0.788768	0.749988	0.921261	0.807118	0.980348	0.850032
285	0.993054	0.967912	0.850657	0.993578	1.12566	0.982511	0.623917	0.784017	0.749998	0.943103	0.814631	1.00582	0.856402
290	0.993051	0.970896	0.848963	0.991677	1.12947	0.989376	0.624501	0.780372	0.750243	0.961205	0.828909	1.0375	0.864501
295	0.995756	0.97283	0.846026	0.990855	1.1303	0.987671	0.621189	0.773204	0.737118	0.985503	0.842345	1.06177	0.873875
300	0.996943	0.970363	0.845467	0.993453	1.13174	0.985234	0.622676	0.771357	0.745606	1.00804	0.859623	1.1028	0.877062
305	0.99647	0.966734	0.84722	0.995511	1.12698	0.986637	0.623248	0.767193	0.745592	1.03032	0.869853	1.14266	0.885678
310	0.993779	0.966429	0.848606	0.993965	1.1303	0.979097	0.618535	0.763976	0.751158	1.05403	0.889674	1.16999	0.894289
315	0.995422	0.960378	0.849132	0.994904	1.13208	0.978356	0.617615	0.761967	0.743233	1.07962	0.898299	1.1951	0.901375
320	0.997389	0.958374	0.849221	0.996045	1.13348	0.977629	0.616937	0.757769	0.747715	1.10065	0.921706	1.22371	0.910187
325	0.999912	0.959953	0.850007	0.994494	1.13143	0.976344	0.615938	0.757937	0.749314	1.12556	0.939615	1.2692	0.914834
330	0.995098	0.957833	0.850494	0.994716	1.1343	0.973763	0.616478	0.751287	0.752426	1.15859	0.950715	1.30224	0.922798
335	0.999594	0.953474	0.849065	0.99689	1.13678	0.974262	0.616161	0.750656	0.743273	1.18587	0.966661	1.32957	0.928805
340	0.997953	0.954172	0.847684	0.997093	1.12865	0.97466	0.618651	0.749441	0.722596	1.21679	0.975326	1.36584	0.939298
345	1.00323	0.952886	0.850046	0.997503	1.12727	0.973475	0.61743	0.747321	0.727141	1.23646	0.99502	1.41015	0.943174
350	0.994942	0.951809	0.852047	0.995839	1.12829	0.973419	0.614206	0.740884	0.724555	1.26122	1.00469	1.44375	0.951324
355	0.996867	0.953781	0.849294	0.999232	1.12585	0.971761	0.614887	0.739868	0.726831	1.28685	1.01892	1.4831	0.954896
360	0.99394	0.951954	0.851167	0.997119	1.1218	0.97393	0.616267	0.738085	0.72908	1.31179	1.03296	1.52067	0.96113
365	0.996356	0.954969	0.850215	0.998455	1.12063	0.973701	0.614914	0.737461	0.727504	1.33655	1.04654	1.55553	0.964467
370	0.993196	0.954143	0.854324	1.00141	1.12535	0.970708	0.613251	0.73719	0.73664	1.36066	1.06318	1.59655	0.972034
375	0.993093	0.949938	0.851031	0.999035	1.11959	0.969377	0.6123	0.731529	0.725221	1.38688	1.07576	1.63633	0.98004
380	0.998483	0.94739	0.853148	1.00143	1.12181	0.967415	0.611054	0.730148	0.727691	1.41331	1.09723	1.67545	0.988795
385	0.990669	0.946369	0.851973	0.998541	1.1221	0.965986	0.612419	0.728818	0.728876	1.44057	1.11844	1.70794	0.998084
390	0.994626	0.941739	0.852199	0.997743	1.11478	0.965942	0.611937	0.733384	0.726171	1.46943	1.13126	1.74968	1.00539
395	0.993385	0.946282	0.854556	0.995914	1.11714	0.968252	0.612973	0.714356	0.724049	1.49211	1.14987	1.78131	1.01148
400	0.996264	0.941848	0.852175	0.99929	1.11555	0.969108	0.610902	0.693891	0.720935	1.52026	1.16074	1.82072	1.01567
405	0.988841	0.946072	0.854292	1.00153	1.11285	0.969353	0.613426	0.677727	0.72735	1.54832	1.18982	1.85836	1.01862
410	0.992569	0.943726	0.855825	1.0011	1.11097	0.9691	0.612443	0.658839	0.726912	1.57925	1.2029	1.90551	1.02505
415	0.988984	0.94188	0.85581	1.00323	1.11204	0.968921	0.611498	0.650798	0.718346	1.60997	1.22034	1.94657	1.03115
420	0.992255	0.943361	0.853714	1.00065	1.10659	0.969759	0.609342	0.638077	0.723433	1.63629	1.23106	1.9965	1.03591
425	0.990756	0.941072	0.85326	1.00078	1.1039	0.971977	0.611186	0.627864	0.725211	1.65921	1.2483	2.03863	1.0419
430	0.990778	0.943084	0.835753	0.999487	1.10485	0.966587	0.611263	0.622976	0.730561	1.68485	1.2688	2.0829	1.04699
435	0.994577	0.942569	0.825982	1.0004	1.10929	0.965404	0.610826	0.614769	0.717005	1.70968	1.28554	2.131	1.04785
440	0.995779	0.940179	0.821059	1.00128	1.11287	0.963466	0.612493	0.608867	0.726858	1.73475	1.29938	2.17477	1.05596
445	0.989683	0.940865	0.822754	0.998752	1.1177	0.961858	0.609272	0.604184	0.726451	1.75609	1.32317	2.22138	1.06168
450	0.992126	0.940647	0.822975	0.999773	1.11308	0.959279	0.6129	0.60018	0.725178	1.77769	1.33934	2.26319	1.07018
455	0.993584	0.941426	0.818322	0.999861	1.11309	0.959343	0.610097	0.594917	0.724092	1.79989	1.35433	2.30125	1.07826
460	0.993247	0.938774	0.821332	0.998821	1.11161	0.960226	0.611704	0.594542	0.726024	1.82382	1.36776	2.34854	1.08126
465	0.987663	0.93876	0.821692	1.00122	1.1125	0.961797	0.614131	0.59123	0.728198	1.84951	1.37365	2.39047	1.08402
470	0.987373	0.938387	0.806401	1.00068	1.11204	0.962307	0.614372	0.584894	0.73119	1.87211	1.39527	2.4219	1.0865
475	0.991667	0.938353	0.784197	1.00185	1.1165	0.96195	0.616523	0.577602	0.73295	1.88954	1.40963	2.46377	1.08969
480	0.991629	0.922827	0.771949	1.00195	1.11561	0.961236	0.612578	0.565196	0.732079	1.90744	1.42722	2.49821	1.08932
485	0.990291	0.913662	0.769934	1.00278	1.11992	0.960506	0.613667	0.556102	0.725674	1.92468	1.44041	2.52828	1.09197
490	0.989096	0.907726	0.766709	1.0009	1.12279	0.959232	0.612331	0.550565	0.724235	1.94384	1.46202	2.56116	1.09074
495	0.992293	0.905402	0.765085	1.00188	1.12871	0.961421	0.613571	0.541844	0.72976	1.96248	1.47677	2.6023	1.0913
500	0.990993	0.902833	0.765166	1.00245	1.13274	0.963552	0.614724	0.535849	0.729417	1.98191	1.49589	2.63907	1.09332
505	0.990826	0.895871	0.763694	1.00002	1.12725	0.964473	0.616391	0.534197	0.729314	2.0005	1.50596	2.66514	1.09619
510	0.987916	0.89576	0.762011	1.00168	1.12085	0.965503	0.615754	0.531604	0.730344	2.01688	1.51504	2.69217	1.095
515	0.987817	0.894616	0.759316	1.00109	1.1214	0.96688	0.613103	0.526983	0.729698	2.03615	1.52901	2.71734	1.09391
520	0.991949	0.892551	0.761979	1.00124	1.11853	0.968282	0.617521	0.522796	0.730702	2.05313	1.54112	2.74568	1.09302
525	0.995717	0.892625	0.760556	0.998728	1.11636	0.971174	0.615956	0.520316	0.729316	2.06562	1.55221	2.76977	1.09307
530	0.986554	0.889488	0.763257	1.00123	1.11372	0.973126	0.616407	0.518971	0.725858	2.08054	1.54868	2.78343	1.09665
535	0.994557	0.89085	0.761994	0.999531	1.11171	0.968344	0.617247	0.519627	0.73465	2.09294	1.56537	2.81154	1.09641
540	0.988436	0.88839	0.76503	0.998142	1.10822	0.968206	0.617944	0.516295	0.729719	2.10377	1.57076	2.83341	1.09826
545	0.991486	0.887842	0.763491	0.999206	1.10467	0.966921	0.615923	0.517012	0.724144	2.11707	1.57751	2.84886	1.09655
550	0.991597	0.885958	0.763907	0.999605	1.10491	0.963021	0.618037	0.516156	0.730202	2.12722	1.58366	2.86955	1.10058
555	0.992078	0.887235	0.764602	1.00237	1.10835	0.961542	0.615015	0.513398	0.727752	2.13483	1.59655	2.89002	1.10056
560	0.989841	0.885966	0.766346	0.999883	1.11078	0.962363	0.621291	0.512879	0.725213	2.14601	1.59876	2.90464	1.10126
565	0.996137	0.885233	0.761575	0.999743	1.10901	0.964696	0.617475	0.512504	0.724001	2.15564	1.60976	2.91759	1.10003
570	0.993144	0.883973	0.766916	0.999109	1.10853	0.96329	0.616038	0.514242	0.720263	2.16566	1.61292	2.93044	1.10281
575	0.993089	0.883439	0.764204	1.00023	1.10388	0.964616	0.617441	0.513307	0.720723	2.17181	1.6248	2.9472	1.10644
580	0.996856	0.884669	0.767931	1.0023	1.10778	0.960371	0.619201	0.512413	0.71572	2.1827	1.63844	2.95758	1.10407
585	0.997082	0.883958	0.768221	1.00153	1.10563	0.956006	0.619815	0.511396	0.724927	2.18912	1.64452	2.96664	1.10311
590	0.991998	0.886703	0.767523	1.00232	1.10664	0.954577	0.618629	0.512031	0.720349	2.19502	1.64794	2.97296	1.10203
595	0.995347	0.88532	0.767879	1.0019	1.11195	0.954364	0.61844	0.511333	0.721273	2.20176	1.65016	2.97565	1.10258
600	0.994085	0.885985	0.765895	1.00343	1.11793	0.955255	0.616558	0.513989	0.720378	2.20773	1.65454	2.98565	1.10041
605	0.997455	0.883531	0.765389	1.00049	1.11994	0.953883	0.620108	0.511991	0.726563	2.2148	1.66146	2.99508	1.10232
610	0.994236	0.883035	0.765653	1.00241	1.12284	0.955792	0.62517	0.514502	0.724888	2.218	1.6629	3.00261	1.10151
615	0.99163	0.885134	0.764434	1.00402	1.12064	0.956311	0.620361	0.509999	0.724198	2.22217	1.66692	3.00768	1.10044
620	0.993445	0.883388	0.76368	1.00599	1.11621	0.957293	0.620612	0.508314	0.718943	2.2266	1.68013	3.01712	1.10041
625	0.99229	0.87924	0.764296	1.00514	1.11384	0.96005	0.620592	0.507375	0.726626	2.23065	1.68089	3.01173	1.10049
630	0.989647	0.873322	0.764566	1.00504	1.11406	0.960396	0.622106	0.504139	0.722477	2.23237	1.68436	3.01695	1.10165
635	0.992896	0.859043	0.764028	1.00711	1.1126	0.962555	0.621938	0.503998	0.722837	2.23406	1.69549	3.02329	1.0987
640	0.99689	0.851949	0.764625	1.00744	1.1144	0.957462	0.616769	0.502032	0.71953	2.23764	1.70098	3.01905	1.09563
645	0.992357	0.848391	0.7654	1.00549	1.11732	0.956098	0.621119	0.498267	0.721719	2.24377	1.69911	3.02824	1.09759
650	0.994253	0.842615	0.766783	1.00472	1.11465	0.953709	0.619898	0.498059	0.722063	2.25159	1.69694	3.02347	1.0931
655	0.995746	0.838704	0.766975	1.00721	1.11396	0.952498	0.621892	0.496874	0.721587	2.25149	1.70612	3.03396	1.09325
660	0.990331	0.830345	0.767089	1.00511	1.11881	0.951453	0.623292	0.492915	0.724066	2.25845	1.71108	3.04313	1.09102
665	0.99642	0.822897	0.765438	1.00383	1.11966	0.949161	0.618523	0.491821	0.7225	2.2588	1.71023	3.03656	1.09093
670	0.991031	0.817802	0.76653	1.00496	1.11178	0.947565	0.617804	0.490556	0.719044	2.26258	1.70853	3.04035	1.08939
675	0.994228	0.802677	0.764137	1.00437	1.11551	0.943857	0.618238	0.488066	0.726332	2.26577	1.71259	3.04182	1.08797
680	0.995605	0.798946	0.766122	1.00757	1.11314	0.945345	0.613475	0.48776	0.724533	2.26832	1.71477	3.04072	1.08667
685	0.992135	0.802909	0.767452	1.00597	1.11581	0.94217	0.616364	0.485745	0.724507	2.27009	1.71257	3.0399	1.08649
690	0.992159	0.801708	0.769144	1.0067	1.11908	0.945783	0.617608	0.483503	0.723619	2.26973	1.71346	3.04501	1.08571
695	0.995477	0.799892	0.77041	1.00792	1.12189	0.94961	0.616208	0.482813	0.721588	2.27298	1.71747	3.0394	1.08099
700	0.998425	0.798198	0.768526	1.00551	1.12482	0.952287	0.615472	0.484239	0.718617	2.27277	1.71885	3.04634	1.07855
705	0.997129	0.798335	0.770462	1.00883	1.12364	0.952923	0.61578	0.478814	0.719705	2.27249	1.71347	3.03858	1.07521
710	0.995022	0.799608	0.771376	1.00647	1.1245	0.954357	0.618735	0.480341	0.716577	2.27491	1.71597	3.03892	1.07332
715	0.996039	0.796065	0.772815	1.00553	1.12035	0.95483	0.613967	0.478547	0.720633	2.27571	1.71993	3.03833	1.07131
720	0.995133	0.798642	0.770918	1.00939	1.11909	0.951808	0.618826	0.478932	0.718518	2.27647	1.72389	3.03819	1.0725
Figure 1E														Figure 1F
Time (seconds)	HBSS (Control)			150 uM Pyocyanin			300 uM 1-hydroxyphenazine							Control	150 uM Pyo	300 uM 1-HP
0	1	1	1	1	1	1	1	1	1	1				0.999263	0.960772	1.02997
20	0.990762	1.00488	1.01587	1.00927	1.00948	0.996872	0.993758	0.986268	1.00461	0.995383				1.00502	0.92824	1.05002
40	1.00884	1.00994	1.02276	1.00631	1.00897	1.00103	0.992577	0.995286	1.00667	1.0034				1.02035	0.930839	1.04435
60	1.01874	1.01342	1.022	0.958744	0.927124	0.947096	1.03319	1.04569	1.01581	1.00842						1.03868
80	1.01831	1.00856	1.02666	0.955569	0.92582	0.947823	1.03962	1.05324	1.03535	1.02174
100	1.00029	1.01335	1.02073	0.956864	0.906366	0.952453	1.03268	1.0612	1.03977	1.01768
120	1.0056	1.00497	1.0151	0.95449	0.910221	0.946341	1.02732	1.08885	1.03346	1.01109
140	1.00588	1.00783	1.00965	0.963506	0.923919	0.947166	1.02021	1.09067	1.05704	1.01763
160	1.00805	1.00387	1.02161	0.961548	0.92181	0.959116	1.03507	1.08168	1.03985	1.03209
180	0.993259	1.00513	1.0124	0.963507	0.921761	0.959718	1.04064	1.07058	1.04106	1.02187
200	1.00565	1.001	1.01188	0.949583	0.918526	0.93897	1.03084	1.08092	1.03516	1.03098
220	1.00913	0.99382	1.01918	0.960491	0.932358	0.929711	1.02633	1.09353	1.05434	1.02212
240	0.994929	1.00719	1.01438	0.961414	0.924251	0.932796	1.03654	1.0847	1.05552	1.01305
260	0.998909	0.999276	1.00987	0.958606	0.932035	0.93431	1.03302	1.07815	1.05256	1.01593
280	1.00199	0.994744	1.00669	0.960187	0.926061	0.943647	1.03191	1.07687	1.03433	1.04002
300	1.01102	1.00044	1.02388	0.957898	0.919126	0.932615	1.02637	1.08156	1.04965	1.04655
320	0.98679	1.0071	1.0105	0.958806	0.930138	0.941035	1.03231	1.06178	1.05934	1.03276
340	0.997209	1.00221	1.00266	0.963282	0.923312	0.939465	1.02974	1.06396	1.0407	1.03808
360	0.999722	1.00162	1.01586	0.958933	0.9256	0.944241	1.03514	1.05695	1.05387	1.02953
380	0.998662	0.996291	1.01572	0.953248	0.921009	0.934804	1.02758	1.06106	1.05744	1.0499
400	0.987479	1.01144	1.01837	0.964093	0.920282	0.939867	1.02462	1.05854	1.05095	1.04143
420	1.00737	0.998537	1.0143	0.96245	0.923882	0.929614	1.0311	1.05757	1.05033	1.01974
440	1.00359	1.00018	1.02361	0.958056	0.922049	0.942001	1.02232	1.05093	1.0606	1.02546
460	0.98993	0.99949	1.0117	0.968143	0.931401	0.935464	1.02918	1.05504	1.05015	1.03336
480	1.00368	0.993254	1.00326	0.960821	0.937663	0.931345	1.02318	1.05602	1.0537	1.00543
500	0.986769	0.9979	1.01119	0.969723	0.924131	0.930914	1.02107	1.05514	1.05602	1.03707
520	0.999263	1.00502	1.02035	0.960772	0.92824	0.930839	1.02997	1.05002	1.04435	1.03868

## Sheet: Figure 3
Figure 3A																	Figure 3B
Time (seconds)	HBSS (Control)						300 uM Pyocyanin				150 uM Pyocyanin						Control	300 uM Pyo	150 uM Pyo
0	1	1	1	1	1	1	1	1	1	1	1	1	1				0.889833	0.584132	0.67101
20	0.994024	0.991305	0.997777	0.980294	0.99377	0.994055	0.994588	0.992116	0.993806	0.990139	0.99284	0.994883	0.993736				0.875922	0.564108	0.752555
40	0.987819	0.981825	0.993163	0.962072	0.988906	0.987956	0.989546	0.986726	0.993978	0.983593	0.985389	0.990434	0.985863				0.90303	0.53943	0.769627
60	0.982229	0.974267	0.988772	0.947088	0.98387	0.981883	0.98424	0.979168	0.990711	0.980389	0.977684	0.985972	0.976466				0.69943	0.596096
80	0.97576	0.966977	0.983334	0.936675	0.979295	0.97589	0.978306	0.97251	0.988316	0.976211	0.97112	0.982824	0.971986				0.911738
100	0.970581	0.956986	0.979191	0.923065	0.975763	0.970233	0.973817	0.967594	0.983493	0.975613	0.965196	0.979312	0.966394				0.895197
120	0.967687	0.95641	0.979551	0.917505	0.974281	0.971166	0.69685	0.664937	0.649413	0.760971	0.815909	0.85072	0.829177
140	0.958384	0.945412	0.976931	0.898395	0.966808	0.964065	0.669593	0.643949	0.628392	0.711865	0.802051	0.841071	0.820591
160	0.950256	0.938864	0.96714	0.881294	0.960199	0.958257	0.650826	0.637671	0.619191	0.690484	0.782884	0.831953	0.817527
180	0.945916	0.934198	0.962881	0.865213	0.957381	0.952383	0.639348	0.635323	0.611506	0.682046	0.763584	0.823023	0.820477
200	0.939208	0.929394	0.957555	0.846255	0.953589	0.948652	0.632706	0.632428	0.6053	0.673956	0.749154	0.813561	0.819371
220	0.935168	0.922511	0.953772	0.831366	0.948511	0.942166	0.628246	0.626642	0.600119	0.667768	0.734406	0.807149	0.816656
240	0.930917	0.917956	0.946679	0.815452	0.945917	0.936278	0.625657	0.620891	0.593913	0.659881	0.721708	0.802212	0.811672
260	0.929539	0.911881	0.937902	0.800793	0.941648	0.933266	0.622726	0.614485	0.588183	0.655293	0.710538	0.797087	0.808535
280	0.926164	0.909581	0.932905	0.786309	0.937187	0.928399	0.619387	0.607771	0.582013	0.651493	0.702978	0.7897	0.803966
300	0.922034	0.905352	0.92668	0.773612	0.933192	0.92242	0.61423	0.600543	0.576974	0.645274	0.695453	0.783442	0.800997
320	0.915811	0.903039	0.922733	0.76076	0.929113	0.918374	0.611116	0.593838	0.57064	0.639599	0.690384	0.777112	0.79614
340	0.911284	0.899745	0.918117	0.748531	0.925727	0.914991	0.606594	0.588224	0.565119	0.632004	0.685474	0.771754	0.792455
360	0.90616	0.890831	0.914882	0.73535	0.924196	0.908413	0.60102	0.582983	0.559931	0.625915	0.681752	0.767281	0.787257
380	0.900921	0.886849	0.911026	0.724757	0.919776	0.902987	0.596099	0.576151	0.553821	0.614989	0.67815	0.761575	0.780826
400	0.894803	0.882221	0.907323	0.711803	0.915035	0.897634	0.590789	0.569839	0.5474	0.606044	0.675628	0.756575	0.775537
420	0.889833	0.875922	0.90303	0.69943	0.911738	0.895197	0.584132	0.564108	0.53943	0.596096	0.67101	0.752555	0.769627
440	0.884248	0.871254	0.900161	0.688979	0.90781	0.891964	0.579662	0.558283	0.531454	0.584642	0.667832	0.74753	0.761281
460	0.877866	0.865132	0.896045	0.67742	0.903769	0.886664	0.573146	0.550299	0.522365	0.571692	0.664114	0.742065	0.756125
Figure 3C																Figure 3D
Time (seconds)	HBSS (Control)				300 uM 1-hydroxyphenazine				150 uM 1-hydroxyphenazine							Control	300 uM 1-HP	150 uM 1-HP
0	1	1	1	1	1	1	1	1	1	1	1	1				0.850265	0.541693	0.536723
20	0.990615	0.996696	0.982383	0.990291	0.992099	0.991122	0.98769	0.991525	0.991133	0.997925	0.995236	0.987285				0.863654	0.635239	0.730352
40	0.980733	0.992016	0.965181	0.984123	0.990926	0.988135	0.986144	0.983086	0.983711	0.992108	0.986048	0.977482				0.690451	0.617928	0.655607
60	0.975291	0.984435	0.946037	0.977405	0.978519	0.982637	0.979698	0.976407	0.966674	0.987245	0.97878	0.971971				0.870121	0.588094	0.571413
80	0.966212	0.979147	0.92787	0.972169	0.967775	0.976096	0.978195	0.971659	0.964037	0.982995	0.970577	0.968282
100	0.954732	0.973525	0.911228	0.965131	0.961358	0.96975	0.970864	0.967289	0.96282	0.975549	0.961885	0.964102
120	0.946152	0.9661	0.895394	0.957739	0.690945	0.879472	0.567946	0.560678	0.603236	0.642582	0.666224	0.565306
140	0.94047	0.961696	0.879333	0.949177	0.708484	0.863031	0.643159	0.571711	0.613639	0.644486	0.694431	0.570387
160	0.935421	0.955956	0.861245	0.944061	0.692959	0.810738	0.707802	0.581921	0.616389	0.648967	0.757723	0.58518
180	0.928096	0.946627	0.846033	0.939661	0.668487	0.767928	0.720598	0.590957	0.609589	0.677575	0.781664	0.594044
200	0.920384	0.938633	0.832251	0.933575	0.663233	0.743934	0.710834	0.59545	0.60197	0.712567	0.783554	0.600298
220	0.916553	0.929361	0.814669	0.928643	0.667952	0.737094	0.695304	0.598355	0.593265	0.739066	0.774807	0.604558
240	0.910668	0.923674	0.802774	0.9236	0.682394	0.733963	0.682766	0.597116	0.582814	0.752914	0.761185	0.604644
260	0.904103	0.922216	0.787846	0.91624	0.664882	0.731712	0.672558	0.596791	0.577532	0.760698	0.746949	0.603188
280	0.898319	0.913613	0.774572	0.906722	0.63759	0.725828	0.667655	0.597033	0.569718	0.760997	0.733105	0.601246
300	0.893271	0.903861	0.761127	0.902743	0.620845	0.714723	0.66077	0.596322	0.563921	0.760293	0.71779	0.595477
320	0.885278	0.896649	0.75019	0.898093	0.598718	0.702136	0.654027	0.596793	0.55725	0.760685	0.705455	0.590658
340	0.878066	0.892938	0.737874	0.893495	0.581965	0.689845	0.649737	0.59552	0.555149	0.755509	0.694879	0.587832
360	0.870072	0.890121	0.727409	0.888357	0.568922	0.676626	0.639032	0.594753	0.552528	0.751961	0.684163	0.583063
380	0.865371	0.88005	0.713268	0.882253	0.557743	0.662929	0.628279	0.593756	0.547004	0.746914	0.674088	0.579786
400	0.858339	0.868472	0.703552	0.87588	0.548899	0.648365	0.621879	0.590699	0.5431	0.740061	0.664708	0.574764
420	0.850265	0.863654	0.690451	0.870121	0.541693	0.635239	0.617928	0.588094	0.536723	0.730352	0.655607	0.571413
440	0.843659	0.856461	0.679123	0.865098	0.536075	0.623147	0.616953	0.586066	0.534913	0.722974	0.648832	0.567941
460	0.83749	0.856527	0.667724	0.859846	0.530264	0.612864	0.614028	0.583946	0.533536	0.716047	0.640872	0.564637
Figure 3E																																			Figure 3F
Time (seconds)	HBSS (Control)										300 uM Pyocyanin											300 uM 1-hydroxyphenazine													Control	300 uM Pyo	300 uM 1-HP
0	1	1	1	1	1	1	1	1	1	1	1	1	1	1	1	1	1	1	1	1	1	1	1	1	1	1	1	1	1	1	1			Patient 1	0.941294	0.552818	0.58497
20	0.995873	0.996703	0.996122	0.996959	0.997128	0.9937	0.996903	0.995549	0.994328	0.997344	0.99413	0.994434	0.996672	0.998531	0.994028	0.997916	0.996075	0.995471	0.996227	0.995527	0.996363	0.994403	0.996747	0.995167	0.995031	0.995012	0.997162	0.996109	0.996019	0.996403	0.995246				0.925675	0.64415	0.820982
40	0.992797	0.993073	0.992314	0.992977	0.996027	0.987115	0.994009	0.991291	0.989847	0.995928	0.988942	0.991013	0.993539	0.994862	0.98852	0.99653	0.994017	0.990767	0.992692	0.991529	0.993539	0.990463	0.993851	0.991549	0.988592	0.991411	0.993515	0.993214	0.992764	0.9922	0.989575				0.909352	0.676216	0.732108
60	0.988684	0.989021	0.987654	0.989399	0.993831	0.981655	0.990611	0.988572	0.986002	0.993425	0.982942	0.986883	0.990245	0.987527	0.983897	0.993955	0.991458	0.984355	0.989727	0.988363	0.98974	0.98553	0.990823	0.988287	0.984686	0.986185	0.991054	0.990723	0.987964	0.98885	0.985655					0.59138	0.652804
80	0.985291	0.985046	0.983641	0.987606	0.99261	0.976411	0.987693	0.983981	0.983448	0.991623	0.978014	0.982727	0.986725	0.984212	0.979281	0.992267	0.989724	0.979501	0.986696	0.985697	0.986389	0.981538	0.988128	0.984109	0.981204	0.983957	0.988508	0.987089	0.983992	0.984567	0.980558			Patient 2	0.952967	0.632572	0.53128
100	0.981798	0.983034	0.980693	0.985646	0.990503	0.970782	0.985403	0.981249	0.979798	0.989809	0.971467	0.979312	0.983694	0.977775	0.975074	0.990011	0.987539	0.974204	0.982885	0.982903	0.983511	0.977666	0.985234	0.981043	0.97701	0.980032	0.986751	0.983804	0.980523	0.981473	0.976132				0.962068	0.670133	0.716654
120	0.866298	0.979354	0.978268	0.991766	0.988599	0.963884	0.97792	0.983279	0.980957	0.99314	0.657415	0.859493	0.957513	0.73108	0.752399	0.746211	0.834599	0.7868	0.753378	0.897804	0.886163	0.819282	0.798917	0.617891	0.825872	0.650937	0.871354	0.726576	0.695746	0.658068	0.966738				0.909671	0.709764	0.711541
140	0.970202	0.970862	0.973326	0.981203	0.9868	0.960484	0.97525	0.974087	0.973648	0.980383	0.631301	0.774938	0.862804	0.678134	0.720986	0.71806	0.783712	0.722024	0.717181	0.818368	0.797266	0.752946	0.766312	0.647511	0.755382	0.618869	0.862903	0.77321	0.666765	0.645132	0.941276			Patient 3	0.940676	0.641571	0.518764
160	0.977236	0.967328	0.969581	0.978345	0.984749	0.956726	0.971755	0.970622	0.968475	0.977153	0.626934	0.739175	0.79301	0.662545	0.702905	0.707493	0.763574	0.702715	0.705571	0.784943	0.770975	0.71304	0.779394	0.715005	0.736763	0.601626	0.848995	0.824429	0.647435	0.654938	0.829128				0.933536	0.672712	0.68231
180	0.973554	0.964385	0.964236	0.975716	0.982749	0.952747	0.969472	0.966956	0.965932	0.97569	0.620836	0.71443	0.765597	0.654192	0.685861	0.701991	0.753376	0.695736	0.701567	0.766335	0.760127	0.687043	0.792179	0.753314	0.736799	0.589953	0.829489	0.848578	0.631855	0.669671	0.739716				0.933696	0.691192	0.586468
200	0.970975	0.960107	0.959208	0.972874	0.981373	0.949332	0.966133	0.964358	0.96103	0.974498	0.614096	0.698067	0.74761	0.645539	0.678304	0.698257	0.746156	0.69023	0.698141	0.753915	0.753949	0.665215	0.801194	0.772857	0.740367	0.580648	0.812903	0.853498	0.613804	0.680046	0.689136				0.965205	0.71916
220	0.967693	0.957788	0.953454	0.970055	0.979549	0.945431	0.963126	0.961203	0.956453	0.974428	0.607583	0.68703	0.733597	0.638438	0.671744	0.694684	0.74026	0.686349	0.694961	0.744497	0.750116	0.647647	0.807004	0.781672	0.741926	0.573519	0.799206	0.845913	0.594143	0.686367	0.658703
240	0.965749	0.954269	0.94776	0.96721	0.977431	0.941377	0.960527	0.958641	0.953342	0.973816	0.601824	0.680351	0.723029	0.632548	0.666635	0.691398	0.736338	0.681323	0.693	0.736465	0.746957	0.633113	0.81075	0.784199	0.736615	0.566438	0.788839	0.834051	0.575353	0.690138	0.639231
260	0.962965	0.950303	0.943461	0.964877	0.975574	0.938051	0.958273	0.955747	0.949433	0.972276	0.594727	0.67477	0.714777	0.625824	0.661687	0.689501	0.73181	0.675976	0.690569	0.729378	0.743179	0.621716	0.814645	0.78281	0.728803	0.561106	0.780724	0.819673	0.560391	0.691562	0.626537
280	0.960617	0.947346	0.939051	0.964032	0.974357	0.934473	0.955913	0.952714	0.946182	0.971383	0.590201	0.670336	0.707362	0.622189	0.658028	0.686621	0.728372	0.671313	0.687962	0.724486	0.740206	0.613462	0.818234	0.779685	0.718584	0.555979	0.774541	0.803431	0.547781	0.691104	0.617906
300	0.958596	0.943868	0.933929	0.962263	0.972674	0.930134	0.953021	0.949994	0.944218	0.970852	0.583545	0.665079	0.701195	0.616088	0.654264	0.684798	0.725195	0.667094	0.686188	0.718522	0.737795	0.606968	0.822308	0.773871	0.706661	0.550592	0.768842	0.787304	0.536969	0.689501	0.610823
320	0.955097	0.941231	0.929901	0.960579	0.970963	0.927453	0.95061	0.947212	0.942901	0.969115	0.578979	0.661834	0.696375	0.610668	0.650311	0.682319	0.722598	0.662636	0.683484	0.713491	0.734014	0.601916	0.824634	0.76562	0.695854	0.546787	0.763372	0.772045	0.530329	0.687621	0.604762
340	0.952407	0.937533	0.925075	0.959027	0.969	0.922924	0.949422	0.944932	0.940135	0.968339	0.572907	0.657605	0.691898	0.606518	0.646472	0.680183	0.719195	0.658186	0.681161	0.708395	0.730816	0.59811	0.826121	0.759096	0.684836	0.543284	0.757214	0.758062	0.52491	0.687495	0.600438
360	0.949853	0.93389	0.921332	0.958365	0.967446	0.91992	0.947237	0.942307	0.938757	0.967354	0.568047	0.653552	0.687405	0.603044	0.642103	0.677924	0.716971	0.653682	0.678827	0.703683	0.727869	0.594674	0.826631	0.751709	0.67417	0.540011	0.749433	0.745697	0.521735	0.686416	0.596785
380	0.94776	0.930424	0.916344	0.956361	0.965293	0.915986	0.945074	0.939053	0.937268	0.966949	0.561927	0.650083	0.682856	0.598319	0.638469	0.674484	0.714004	0.650361	0.676374	0.699618	0.724553	0.590834	0.825289	0.744249	0.666619	0.537188	0.739208	0.732792	0.519287	0.684987	0.592662
400	0.945097	0.928905	0.913083	0.954007	0.963854	0.913469	0.942121	0.93644	0.935904	0.965247	0.557908	0.646652	0.678989	0.594695	0.63611	0.673044	0.711454	0.645795	0.6735	0.695159	0.722432	0.588128	0.824731	0.738648	0.659067	0.533642	0.727295	0.721918	0.51944	0.684482	0.589693
420	0.941294	0.925675	0.909352	0.952967	0.962068	0.909671	0.940676	0.933536	0.933696	0.965205	0.552818	0.64415	0.676216	0.59138	0.632572	0.670133	0.709764	0.641571	0.672712	0.691192	0.71916	0.58497	0.820982	0.732108	0.652804	0.53128	0.716654	0.711541	0.518764	0.68231	0.586468
440	0.93964	0.92205	0.906251	0.950923	0.959822	0.905876	0.938448	0.931159	0.932193	0.963163	0.548349	0.640715	0.673132	0.588855	0.628862	0.668007	0.707152	0.637777	0.669875	0.687464	0.71685	0.582126	0.818708	0.72504	0.648752	0.529122	0.706949	0.701557	0.519976	0.680298	0.583411
460	0.936379	0.919738	0.902777	0.948371	0.957845	0.903046	0.935926	0.928492	0.931092	0.963854	0.544026	0.637725	0.669234	0.585556	0.625595	0.664658	0.704887	0.633989	0.667386	0.683843	0.713777	0.5798	0.814543	0.718011	0.644031	0.528645	0.697509	0.692499	0.520315	0.678879	0.582509
Figure 3G																						Figure 3H
Time (seconds)	HBSS (Control)										300 uM Pyocyanin pre-treated w/10 uM BAPTA				300 uM Pyocyanin pre-treated w/out 10 uM BAPTA							Control	w BAPTA	w/out BAPTA
0	1	1	1	1	1	1	1	1	1	1	1	1	1	1	1	1	1	1				0.889833	0.547135	0.584132
20	0.994024	0.991305	0.997777	0.980294	0.99377	0.994055	0.991677	0.991853	0.994145	0.992209	0.995218	0.990605	0.9924	0.987394	0.994588	0.992116	0.993806	0.990139				0.875922	0.549679	0.564108
40	0.987819	0.981825	0.993163	0.962072	0.988906	0.987956	0.984193	0.984581	0.989393	0.982755	0.98882	0.9831	0.987213	0.976085	0.989546	0.986726	0.993978	0.983593				0.90303	0.573758	0.53943
60	0.982229	0.974267	0.988772	0.947088	0.98387	0.981883	0.976655	0.978471	0.983954	0.978499	0.983209	0.976351	0.980804	0.967978	0.98424	0.979168	0.990711	0.980389				0.69943	0.546307	0.596096
80	0.97576	0.966977	0.983334	0.936675	0.979295	0.97589	0.96874	0.971306	0.979887	0.968206	0.978297	0.970111	0.973375	0.959338	0.978306	0.97251	0.988316	0.976211				0.911738
100	0.970581	0.956986	0.979191	0.923065	0.975763	0.970233	0.962191	0.96559	0.976333	0.963275	0.972862	0.964289	0.968586	0.949667	0.973817	0.967594	0.983493	0.975613				0.895197
120	0.967687	0.95641	0.979551	0.917505	0.974281	0.971166	0.949139	0.953546	0.970492	0.954608	0.722096	0.670227	0.94048	0.715383	0.69685	0.664937	0.649413	0.760971				0.865134
140	0.958384	0.945412	0.976931	0.898395	0.966808	0.964065	0.943123	0.948745	0.965788	0.947221	0.658579	0.63026	0.766536	0.668066	0.669593	0.643949	0.628392	0.711865				0.876778
160	0.950256	0.938864	0.96714	0.881294	0.960199	0.958257	0.93665	0.943918	0.961237	0.93918	0.630534	0.609992	0.697336	0.65139	0.650826	0.637671	0.619191	0.690484				0.907502
180	0.945916	0.934198	0.962881	0.865213	0.957381	0.952383	0.931948	0.937644	0.957198	0.933138	0.615078	0.601656	0.66234	0.637213	0.639348	0.635323	0.611506	0.682046				0.861942
200	0.939208	0.929394	0.957555	0.846255	0.953589	0.948652	0.925203	0.931345	0.952331	0.925935	0.605182	0.596214	0.643202	0.628062	0.632706	0.632428	0.6053	0.673956
220	0.935168	0.922511	0.953772	0.831366	0.948511	0.942166	0.920123	0.926458	0.948435	0.920754	0.597789	0.591332	0.6315	0.618847	0.628246	0.626642	0.600119	0.667768
240	0.930917	0.917956	0.946679	0.815452	0.945917	0.936278	0.914845	0.920771	0.944829	0.916552	0.591957	0.587018	0.623473	0.610422	0.625657	0.620891	0.593913	0.659881
260	0.929539	0.911881	0.937902	0.800793	0.941648	0.933266	0.908486	0.915319	0.941338	0.909299	0.587012	0.582965	0.61811	0.603085	0.622726	0.614485	0.588183	0.655293
280	0.926164	0.909581	0.932905	0.786309	0.937187	0.928399	0.903309	0.909339	0.937525	0.903576	0.582015	0.578711	0.61266	0.596093	0.619387	0.607771	0.582013	0.651493
300	0.922034	0.905352	0.92668	0.773612	0.933192	0.92242	0.897512	0.904088	0.933151	0.898881	0.577134	0.574672	0.608156	0.590352	0.61423	0.600543	0.576974	0.645274				Figure 3J
320	0.915811	0.903039	0.922733	0.76076	0.929113	0.918374	0.891624	0.901007	0.929474	0.892601	0.57267	0.571712	0.602569	0.583221	0.611116	0.593838	0.57064	0.639599				Control	300 uM Pyo	300 uM 1-HP
340	0.911284	0.899745	0.918117	0.748531	0.925727	0.914991	0.886962	0.896617	0.925641	0.887184	0.567645	0.567219	0.596506	0.575928	0.606594	0.588224	0.565119	0.632004				0.865681	0.393141	0.258279
360	0.90616	0.890831	0.914882	0.73535	0.924196	0.908413	0.882552	0.893125	0.920681	0.88035	0.562767	0.562097	0.591431	0.569805	0.60102	0.582983	0.559931	0.625915				0.790493	0.499985	0.413933
380	0.900921	0.886849	0.911026	0.724757	0.919776	0.902987	0.876727	0.886769	0.915751	0.875364	0.557652	0.558619	0.585895	0.561214	0.596099	0.576151	0.553821	0.614989				0.893046	0.417291	0.286432
400	0.894803	0.882221	0.907323	0.711803	0.915035	0.897634	0.871326	0.881011	0.910775	0.869499	0.552603	0.554403	0.580622	0.553777	0.590789	0.569839	0.5474	0.606044				0.536837	0.244846	0.19468
420	0.889833	0.875922	0.90303	0.69943	0.911738	0.895197	0.865134	0.876778	0.907502	0.861942	0.547135	0.549679	0.573758	0.546307	0.584132	0.564108	0.53943	0.596096				0.540967	0.196919	0.171282
440	0.884248	0.871254	0.900161	0.688979	0.90781	0.891964	0.860171	0.872372	0.902737	0.856597	0.541845	0.545014	0.567372	0.538657	0.579662	0.558283	0.531454	0.584642				0.539399	0.321832	0.172966
460	0.877866	0.865132	0.896045	0.67742	0.903769	0.886664	0.854491	0.868393	0.898834	0.848596	0.537114	0.540878	0.561627	0.530412	0.573146	0.550299	0.522365	0.571692				0.673651	0.194044	0.143363
																						0.443419	0.32592	0.108377
																						0.489306	0.333043	0.103629
Figure 3I
Time (minutes)	HBSS (Control)									300 uM Pyocyanin									300 uM 1-hydroxyphenazine
0	1	1	1	1	1	1	1	1	1	1	1	1	1	1	1	1	1	1	1	1	1	1	1	1	1	1	1
2	1.00132	0.992926	1.00823	0.895798	0.88999	0.891305	0.887588	0.855481	0.882237	0.987215	0.998023	1.00337	0.893378	0.886602	0.876298	0.871539	0.873966	0.869148	0.995563	0.994472	1.00586	0.871071	0.889343	0.905073	0.886386	0.875211	0.876464
4	1.0103	0.976639	1.04767	0.836211	0.832321	0.832986	0.856923	0.781897	0.80641	0.659094	0.668596	0.640465	0.455787	0.405263	0.476962	0.396175	0.454466	0.476065	0.784058	0.764231	0.771941	0.492949	0.468312	0.50382	0.463395	0.431636	0.456475
6	0.975131	0.987957	0.944443	0.796352	0.788717	0.784516	0.839943	0.727081	0.758689	0.683949	0.630793	0.675743	0.426306	0.380836	0.455697	0.342572	0.44728	0.422153	0.777487	0.757989	0.576089	0.428083	0.395953	0.438411	0.384071	0.355171	0.394297
8	0.988552	0.97866	0.957746	0.772689	0.766364	0.752665	0.811855	0.688593	0.716463	0.639136	0.629964	0.616837	0.419633	0.386712	0.442729	0.316146	0.429367	0.419268	0.640982	0.675885	0.57419	0.388614	0.368316	0.395647	0.341385	0.306555	0.309466
10	0.977919	0.965408	0.957224	0.745736	0.742746	0.723211	0.791404	0.658735	0.691311	0.632594	0.610391	0.591766	0.397282	0.379017	0.438533	0.305326	0.410152	0.413334	0.569339	0.606046	0.550026	0.364818	0.345511	0.361958	0.301752	0.278823	0.279478
12	0.982187	0.958439	0.970941	0.727394	0.722448	0.710497	0.761064	0.619248	0.675806	0.617696	0.61376	0.580894	0.358287	0.355422	0.433304	0.285751	0.401735	0.413835	0.535196	0.593645	0.508775	0.340052	0.322173	0.34734	0.279236	0.257705	0.253791
14	0.975494	0.96139	0.929409	0.713558	0.705879	0.710541	0.773129	0.6162	0.644254	0.615902	0.607996	0.575755	0.33501	0.332922	0.415982	0.29182	0.411346	0.422106	0.503484	0.581694	0.477353	0.320813	0.306008	0.337064	0.265528	0.247839	0.23727
16	0.995922	0.926274	0.983974	0.697324	0.696975	0.696701	0.790178	0.588611	0.626806	0.60451	0.5958	0.55475	0.316539	0.318028	0.394565	0.299021	0.406312	0.447014	0.438677	0.527681	0.49118	0.307075	0.293353	0.319848	0.260932	0.23763	0.218457
18	0.997602	0.912299	0.97999	0.676856	0.680779	0.682637	0.764387	0.580697	0.615405	0.600387	0.60712	0.554746	0.309893	0.300404	0.380749	0.293585	0.400441	0.447847	0.430438	0.518147	0.477745	0.297053	0.285223	0.307485	0.251649	0.22814	0.211297
20	0.983365	0.909248	0.990293	0.669113	0.67021	0.66722	0.766485	0.56263	0.616787	0.597568	0.606324	0.559042	0.305558	0.299861	0.372271	0.29217	0.395502	0.450577	0.418535	0.511289	0.468098	0.28952	0.277317	0.297108	0.245479	0.217658	0.204141
22	0.977899	0.901299	0.982919	0.664046	0.660691	0.658543	0.768779	0.561638	0.608229	0.592167	0.594104	0.560369	0.298357	0.292073	0.36921	0.291098	0.389923	0.44754	0.41146	0.513008	0.457727	0.283311	0.272208	0.290713	0.240994	0.211385	0.195051
24	0.96741	0.899631	0.977864	0.64381	0.656333	0.648941	0.782527	0.55477	0.594388	0.5704	0.573909	0.554753	0.289715	0.281256	0.365447	0.291613	0.384128	0.441677	0.401454	0.512582	0.440596	0.275402	0.256969	0.281839	0.230718	0.20431	0.189993
26	0.971823	0.89406	0.975777	0.637598	0.654848	0.656995	0.77346	0.552776	0.587926	0.564951	0.570211	0.555238	0.292774	0.276653	0.357591	0.290789	0.378416	0.425742	0.392776	0.503296	0.432721	0.271078	0.252964	0.270647	0.227874	0.19919	0.184762
28	0.97429	0.886278	0.964033	0.640347	0.645373	0.627425	0.766075	0.543242	0.5771	0.562521	0.566606	0.549937	0.28814	0.27663	0.348947	0.286326	0.367987	0.41562	0.384049	0.502507	0.423011	0.266392	0.251136	0.263289	0.220209	0.19184	0.181024
30	0.958888	0.88237	0.975567	0.638691	0.637624	0.628012	0.756692	0.515133	0.581354	0.544607	0.571155	0.543149	0.285712	0.273121	0.347754	0.288844	0.359572	0.401712	0.37508	0.501057	0.410752	0.257386	0.242792	0.257192	0.218814	0.186216	0.178614
32	0.954057	0.874631	0.98413	0.635941	0.628046	0.633675	0.7547	0.509424	0.573319	0.53653	0.559464	0.547622	0.285512	0.264195	0.348536	0.282061	0.34944	0.391043	0.368611	0.496696	0.404224	0.253466	0.239195	0.250949	0.212475	0.181463	0.174427
34	0.964184	0.865848	0.974581	0.623848	0.628167	0.638269	0.743695	0.50657	0.570344	0.524813	0.554347	0.540255	0.280234	0.266123	0.348416	0.275137	0.339423	0.377412	0.367802	0.491745	0.400446	0.249313	0.229662	0.244313	0.208975	0.1767	0.172059
36	0.975023	0.865335	0.967676	0.618783	0.632855	0.632742	0.743188	0.51502	0.567185	0.525334	0.559804	0.533515	0.285616	0.261303	0.350776	0.279624	0.338497	0.362997	0.361668	0.486073	0.388155	0.24545	0.227625	0.238074	0.205231	0.172304	0.165091
38	0.970436	0.865728	0.96482	0.612142	0.629025	0.571222	0.741783	0.51973	0.561002	0.51736	0.564181	0.533029	0.289519	0.264819	0.342784	0.283076	0.332675	0.356474	0.355938	0.484049	0.384321	0.245327	0.221796	0.235494	0.201262	0.16749	0.161604
40	0.962226	0.84914	0.958013	0.602287	0.619942	0.583181	0.722054	0.508039	0.559199	0.523685	0.562245	0.530056	0.285164	0.260842	0.344163	0.28136	0.33076	0.343193	0.347629	0.474784	0.378268	0.239738	0.222146	0.23282	0.198077	0.162211	0.159469
42	0.945475	0.843501	0.945128	0.59073	0.624785	0.577516	0.713561	0.502855	0.558855	0.518436	0.563385	0.52527	0.289103	0.261435	0.345984	0.282226	0.329143	0.336619	0.344397	0.460622	0.369096	0.238559	0.21794	0.229516	0.192966	0.158487	0.15777
44	0.943191	0.852456	0.930446	0.589627	0.610331	0.593163	0.729314	0.499145	0.555726	0.513653	0.565945	0.520838	0.295317	0.262882	0.341527	0.287251	0.328084	0.336613	0.342902	0.459307	0.364837	0.237543	0.21127	0.224614	0.191243	0.155198	0.155528
46	0.934775	0.840414	0.90881	0.58245	0.607572	0.599819	0.726557	0.503818	0.54769	0.515573	0.5742	0.515862	0.293176	0.263071	0.339709	0.290157	0.329858	0.331533	0.33448	0.469271	0.360313	0.232831	0.2099	0.220732	0.188009	0.153936	0.153716
48	0.938005	0.843647	0.892927	0.582105	0.611144	0.588328	0.722894	0.497132	0.537364	0.513807	0.569887	0.518806	0.296167	0.263274	0.340173	0.285768	0.329938	0.333516	0.333929	0.456165	0.35382	0.234718	0.208279	0.219724	0.188129	0.149483	0.150836
50	0.93795	0.830974	0.882429	0.580193	0.608286	0.587772	0.730337	0.493727	0.538539	0.519972	0.56518	0.516129	0.296702	0.259055	0.336623	0.282387	0.32802	0.341312	0.328606	0.460757	0.349736	0.231097	0.205768	0.21445	0.184596	0.147425	0.148562
52	0.931704	0.82996	0.894255	0.578195	0.596154	0.586222	0.725461	0.494594	0.533457	0.516971	0.575051	0.509168	0.294516	0.260505	0.336171	0.285163	0.330352	0.331148	0.325021	0.457123	0.347262	0.226179	0.202746	0.213752	0.182942	0.14472	0.146243
54	0.924698	0.829509	0.893859	0.569591	0.593317	0.582521	0.717101	0.491432	0.540886	0.5162	0.570788	0.520219	0.290525	0.263461	0.336463	0.289021	0.329924	0.330319	0.319529	0.449075	0.34362	0.222946	0.204056	0.210091	0.182066	0.141747	0.143006
56	0.919827	0.825764	0.885891	0.570492	0.589852	0.591556	0.716527	0.486476	0.538759	0.513662	0.573727	0.513635	0.29689	0.26217	0.337328	0.288577	0.33263	0.331523	0.315056	0.443275	0.33895	0.219424	0.200802	0.204816	0.177521	0.138829	0.13934
58	0.904953	0.811762	0.891617	0.56574	0.587781	0.588964	0.718758	0.483993	0.531682	0.506483	0.569784	0.509602	0.296822	0.263571	0.336678	0.293144	0.334699	0.332574	0.313267	0.443073	0.338287	0.219565	0.192492	0.201555	0.178558	0.136655	0.13898
60	0.908926	0.806148	0.887155	0.569546	0.587347	0.586791	0.722928	0.485202	0.529597	0.506141	0.580122	0.514416	0.290584	0.261607	0.33701	0.291821	0.334845	0.335638	0.309532	0.455277	0.333744	0.218679	0.195617	0.19629	0.174851	0.136645	0.137433
62	0.888903	0.809096	0.892216	0.568685	0.589221	0.57788	0.721908	0.480382	0.531564	0.506853	0.565856	0.508361	0.295129	0.264701	0.334665	0.284791	0.333012	0.334998	0.306536	0.446976	0.331023	0.216684	0.182633	0.196236	0.172898	0.133507	0.133937
64	0.892052	0.812965	0.878203	0.569203	0.581373	0.568672	0.72169	0.480279	0.531995	0.502583	0.573617	0.509255	0.293811	0.263395	0.341335	0.286539	0.339397	0.333813	0.302066	0.440111	0.327865	0.216746	0.185366	0.195316	0.171852	0.130907	0.131595
66	0.896728	0.810334	0.888133	0.563124	0.574077	0.57805	0.717945	0.473654	0.523775	0.496596	0.574624	0.502601	0.291107	0.267234	0.342193	0.278626	0.339628	0.328445	0.299059	0.44344	0.323973	0.214684	0.182995	0.193983	0.171207	0.130408	0.129718
68	0.889237	0.810066	0.885104	0.560591	0.569849	0.58179	0.713654	0.477508	0.521786	0.494658	0.561049	0.497306	0.290684	0.261392	0.339012	0.272353	0.337894	0.336276	0.296713	0.431819	0.320325	0.214225	0.18247	0.194373	0.167103	0.13054	0.127537
70	0.88281	0.812941	0.881865	0.559969	0.574229	0.581209	0.698805	0.472697	0.514205	0.485335	0.560186	0.493574	0.287142	0.257469	0.341613	0.269863	0.339842	0.336657	0.289288	0.441161	0.317027	0.214017	0.186669	0.192701	0.163164	0.129094	0.125568
72	0.876998	0.812407	0.880546	0.554916	0.571905	0.573941	0.69543	0.462575	0.514277	0.470703	0.558777	0.491491	0.282066	0.255386	0.34458	0.266163	0.33982	0.335622	0.283711	0.433937	0.315632	0.211593	0.186692	0.189531	0.163232	0.127444	0.124363
74	0.880493	0.806292	0.86459	0.5487	0.568917	0.569206	0.696534	0.453234	0.516707	0.464335	0.550995	0.484247	0.284043	0.248842	0.343833	0.258123	0.342621	0.339056	0.283499	0.435189	0.311477	0.209691	0.180375	0.189952	0.159924	0.12462	0.122956
76	0.879983	0.81438	0.869293	0.549095	0.56641	0.568382	0.700623	0.450622	0.507635	0.464217	0.553712	0.477581	0.283338	0.248317	0.345723	0.249675	0.344985	0.340628	0.280965	0.426476	0.31109	0.203863	0.181417	0.187046	0.158794	0.12207	0.122232
78	0.871633	0.808625	0.875616	0.548036	0.552962	0.569896	0.683801	0.458298	0.500403	0.452934	0.541868	0.48432	0.273357	0.244718	0.340742	0.24612	0.342397	0.348298	0.278089	0.425639	0.307665	0.204376	0.18001	0.184903	0.156407	0.118711	0.120736
80	0.879621	0.802854	0.882906	0.546731	0.554909	0.573136	0.682684	0.451528	0.496435	0.447083	0.5411	0.474538	0.267976	0.24138	0.339039	0.245521	0.343479	0.336444	0.277513	0.431362	0.307904	0.20066	0.175134	0.183813	0.152336	0.118677	0.119341
82	0.872739	0.804455	0.888129	0.546747	0.559032	0.546601	0.683102	0.448697	0.495652	0.439892	0.540951	0.463596	0.263344	0.238639	0.339706	0.230126	0.34792	0.344465	0.274167	0.433253	0.304304	0.201583	0.178048	0.182735	0.150547	0.116744	0.117259
84	0.868305	0.796556	0.891057	0.542957	0.554764	0.546874	0.684979	0.451174	0.500858	0.430086	0.5302	0.461608	0.260172	0.233595	0.335987	0.227878	0.341243	0.34555	0.273135	0.421985	0.303237	0.201383	0.179264	0.179213	0.149428	0.115183	0.115626
86	0.877265	0.799339	0.900326	0.545586	0.552747	0.545437	0.681027	0.450994	0.498096	0.423739	0.52682	0.453247	0.260675	0.224046	0.337294	0.221444	0.338411	0.343237	0.269143	0.421189	0.299092	0.199189	0.176916	0.176873	0.147604	0.114186	0.114612
88	0.878651	0.789993	0.90163	0.541667	0.550639	0.538837	0.692369	0.444947	0.493017	0.41518	0.526788	0.442067	0.25569	0.216807	0.336226	0.212147	0.34071	0.345351	0.267496	0.415414	0.298179	0.199805	0.172076	0.175906	0.146516	0.113901	0.113271
90	0.87979	0.789775	0.896545	0.541396	0.552139	0.534738	0.68648	0.447133	0.494305	0.404004	0.526743	0.431467	0.254289	0.213442	0.328728	0.209365	0.338341	0.336945	0.259989	0.420063	0.294132	0.195857	0.173262	0.174998	0.146246	0.111967	0.110985
92	0.874389	0.793349	0.899895	0.540462	0.542894	0.523435	0.677108	0.444537	0.499015	0.398756	0.505733	0.434435	0.250474	0.209638	0.32719	0.195202	0.333538	0.334369	0.258362	0.413592	0.289399	0.194729	0.173264	0.1742	0.144677	0.109978	0.106463
94	0.865681	0.790493	0.893046	0.536837	0.540967	0.539399	0.673651	0.443419	0.489306	0.393141	0.499985	0.417291	0.244846	0.196919	0.321832	0.194044	0.32592	0.333043	0.258279	0.413933	0.286432	0.19468	0.171282	0.172966	0.143363	0.108377	0.103629
96	0.874627	0.790801	0.897217	0.536418	0.541432	0.538137	0.663275	0.436428	0.491015	0.386767	0.496142	0.412008	0.247345	0.188637	0.319165	0.18368	0.322987	0.323791	0.252624	0.40622	0.282303	0.195573	0.170414	0.17055	0.138404	0.109257	0.103018
98	0.845487	0.791526	0.896518	0.531724	0.53856	0.532358	0.675992	0.437787	0.489139	0.369775	0.487911	0.403235	0.243742	0.180582	0.31356	0.181395	0.315543	0.328026	0.252706	0.404849	0.279815	0.196194	0.170605	0.171816	0.137247	0.105909	0.102023
100	0.833769	0.78385	0.902943	0.528917	0.537757	0.52537	0.668384	0.442058	0.483845	0.372524	0.480379	0.401011	0.240961	0.178448	0.313496	0.170402	0.305237	0.321314	0.250895	0.401402	0.277424	0.193321	0.169146	0.169403	0.136276	0.103521	0.102679
102	0.856637	0.78129	0.911479	0.53219	0.53582	0.529081	0.660741	0.441708	0.471953	0.366651	0.471074	0.388173	0.233727	0.178838	0.300494	0.165654	0.293872	0.327127	0.246281	0.402591	0.277824	0.193009	0.168632	0.168193	0.133379	0.103428	0.100634
104	0.859699	0.78283	0.90948	0.532458	0.536166	0.530939	0.657678	0.436585	0.468805	0.35908	0.471046	0.387001	0.235612	0.197192	0.29806	0.173669	0.290251	0.321994	0.243179	0.401583	0.274665	0.191941	0.166226	0.168488	0.129168	0.101351	0.0997789
106	0.854792	0.789097	0.89795	0.529714	0.532004	0.526233	0.643922	0.435122	0.465689	0.35048	0.458342	0.370411	0.234336	0.176296	0.292179	0.166363	0.285277	0.309725	0.240337	0.391078	0.272939	0.191083	0.16339	0.166439	0.128294	0.101653	0.0981248
108	0.859367	0.778467	0.889048	0.526942	0.527414	0.526736	0.639953	0.433516	0.467416	0.344244	0.441865	0.372184	0.231619	0.174257	0.278166	0.161636	0.280827	0.312948	0.23757	0.398708	0.27383	0.186773	0.164226	0.165176	0.126055	0.100171	0.0968552
110	0.862904	0.781767	0.892474	0.521003	0.5328	0.521967	0.647091	0.43437	0.466243	0.342561	0.438954	0.365324	0.232423	0.170817	0.27979	0.166111	0.272467	0.308699	0.239755	0.38891	0.270939	0.187378	0.164736	0.16786	0.122779	0.0983123	0.0948017
112	0.864706	0.778336	0.891402	0.517017	0.526401	0.508311	0.647148	0.426953	0.463767	0.337862	0.431592	0.36313	0.239441	0.171656	0.275277	0.158649	0.265095	0.305223	0.237227	0.394516	0.270458	0.183174	0.163048	0.165725	0.122101	0.0973669	0.0941658
114	0.853574	0.781974	0.888239	0.522311	0.518411	0.512556	0.650377	0.425249	0.460862	0.335995	0.422015	0.359724	0.226358	0.175136	0.262323	0.159305	0.262419	0.309352	0.232595	0.384462	0.270164	0.18195	0.160393	0.164106	0.122018	0.0947771	0.0926401
116	0.849148	0.779217	0.88639	0.52447	0.518775	0.503551	0.652595	0.424416	0.453151	0.321469	0.417888	0.356541	0.226973	0.176107	0.264437	0.155912	0.257165	0.299028	0.230749	0.381518	0.269316	0.184223	0.159658	0.161936	0.120168	0.0931277	0.0919734
118	0.849205	0.772885	0.876652	0.520472	0.519166	0.507378	0.65195	0.423063	0.459323	0.320337	0.411376	0.35322	0.225625	0.180531	0.257636	0.161259	0.253439	0.298716	0.230109	0.380207	0.267273	0.183699	0.157566	0.160578	0.117976	0.0911298	0.0921779
Figure 3K																														Figure 3L
Time (minutes)	HBSS (Control)								300 uM Pyocyanin									300 uM 1-hydroxyphenazine												Control	300 uM Pyo	300 uM 1-HP
0	1	1	1	1	1	1	1	1	1	1	1	1	1	1	1	1	1	1	1	1	1	1	1	1	1	1			Patient 1	0.386914	0.262054	0.108759
2	0.834955	0.870766	0.862645	0.870399	0.869769	0.866023	0.907893	0.933252	0.883851	0.870245	0.862646	0.909791	0.871115	0.875194	0.917507	1.03041	0.868422	0.866109	0.857758	0.866431	0.875972	0.851241	0.846717	0.909892	0.899917	0.768597				0.389376	0.289953	0.125687
4	0.759727	0.795463	0.795191	0.797762	0.797964	0.794033	0.898436	0.89381	0.447579	0.412851	0.432712	0.560498	0.415436	0.44029	0.58619	0.598877	0.444849	0.399937	0.39681	0.375716	0.340448	0.409206	0.350959	0.42863	0.351277	0.122464				0.42601	0.237833	0.101001
6	0.701584	0.729108	0.74892	0.768679	0.752731	0.741113	0.894209	0.871569	0.391619	0.364049	0.351413	0.473066	0.375962	0.392719	0.564218	0.375522	0.400445	0.320389	0.335438	0.312926	0.276652	0.35585	0.278432	0.405436	0.304889	0.11709			Patient 2	0.480122	0.494191	0.108472
8	0.670922	0.676601	0.714141	0.723293	0.723955	0.716877	0.873961	0.841292	0.361928	0.342412	0.327987	0.444749	0.360939	0.369303	0.549809	0.317431	0.380996	0.293252	0.311144	0.279092	0.246668	0.328833	0.244029	0.321398	0.284172	0.116695				0.502344	0.235116	0.14609
10	0.64356	0.64563	0.683936	0.696744	0.699737	0.685796	0.863519	0.820479	0.352038	0.333326	0.312881	0.433825	0.355254	0.353356	0.551088	0.289685	0.369781	0.265971	0.279595	0.250134	0.229716	0.306405	0.215411	0.34506	0.269421	0.112145				0.501016	0.27412	0.0843803
12	0.620341	0.618121	0.665294	0.672807	0.687654	0.670371	0.877649	0.805822	0.34265	0.327196	0.302814	0.428179	0.341005	0.34206	0.551462	0.267106	0.363329	0.254022	0.26154	0.228382	0.217124	0.28767	0.200431	0.359268	0.262648	0.0999978			Patient 3	0.728304	0.642392	0.0895854
14	0.601008	0.59934	0.643359	0.670545	0.675765	0.659347	0.867876	0.795439	0.337705	0.331158	0.300602	0.422516	0.333226	0.335286	0.553188	0.266672	0.359371	0.244863	0.247527	0.214406	0.209459	0.272669	0.188796	0.386576	0.248274	0.106553				0.654266	0.0657564	0.172271
16	0.588275	0.579068	0.627697	0.656735	0.6636	0.644501	0.868768	0.78549	0.337497	0.326796	0.300493	0.424177	0.325455	0.3299	0.561728	0.263794	0.360216	0.234261	0.23724	0.201765	0.199763	0.260008	0.180247	0.367528	0.242149	0.113789					0.318875	0.126504
18	0.569545	0.566188	0.60834	0.65067	0.653417	0.637502	0.869788	0.780864	0.337749	0.330559	0.296255	0.428185	0.323786	0.328707	0.560667	0.285484	0.362637	0.222771	0.229823	0.195008	0.194105	0.249919	0.17077	0.396534	0.231346	0.114414
20	0.555143	0.548131	0.598145	0.638111	0.635229	0.628911	0.879393	0.770557	0.334302	0.330157	0.29019	0.430332	0.322779	0.330998	0.571267	0.274436	0.35826	0.214398	0.222046	0.188697	0.189099	0.24171	0.166347	0.311086	0.22693	0.114696
22	0.539855	0.535814	0.584557	0.625939	0.63414	0.61555	0.876785	0.768664	0.332535	0.329843	0.28717	0.431233	0.318898	0.330521	0.575872	0.276934	0.360724	0.206156	0.216452	0.182439	0.184011	0.234068	0.162637	0.302687	0.227315	0.11952
24	0.535567	0.526607	0.57486	0.617994	0.625222	0.611019	0.884966	0.754532	0.330019	0.324198	0.283673	0.43474	0.324211	0.328994	0.581822	0.26065	0.362354	0.199386	0.21061	0.177915	0.177584	0.228922	0.159421	0.271762	0.222487	0.126654
26	0.528738	0.524264	0.566003	0.61435	0.618681	0.60559	0.885167	0.744468	0.326777	0.31974	0.282437	0.435511	0.322833	0.324701	0.587857	0.255607	0.357776	0.193799	0.204475	0.172917	0.172398	0.224791	0.157639	0.256248	0.217648	0.142503
28	0.523376	0.516951	0.55775	0.596421	0.606498	0.599902	0.871276	0.748388	0.326453	0.327956	0.282489	0.433935	0.318509	0.321873	0.590662	0.23686	0.358552	0.187169	0.199704	0.169917	0.16592	0.220358	0.149461	0.225722	0.232117	0.139342
30	0.513517	0.510413	0.553106	0.591847	0.607831	0.592412	0.857371	0.740219	0.322603	0.324128	0.277395	0.43772	0.317519	0.317836	0.59858	0.23661	0.350206	0.184051	0.195313	0.166369	0.161905	0.217234	0.147145	0.248185	0.231351	0.146369
32	0.506399	0.503604	0.543745	0.58964	0.603347	0.582843	0.873498	0.738734	0.321018	0.325841	0.276367	0.439263	0.321189	0.318554	0.601728	0.227749	0.349361	0.17888	0.190692	0.161933	0.160241	0.210865	0.143453	0.193456	0.214304	0.157653
34	0.499011	0.494639	0.537177	0.584038	0.596505	0.581615	0.856927	0.729528	0.318135	0.327501	0.273543	0.439001	0.313541	0.314597	0.609849	0.218549	0.350385	0.175886	0.187841	0.160905	0.159049	0.205661	0.139005	0.16894	0.207045	0.160512
36	0.495327	0.490236	0.533254	0.578013	0.590785	0.577263	0.877273	0.726114	0.315668	0.322511	0.272503	0.437744	0.313786	0.312583	0.605858	0.210283	0.346606	0.17327	0.18433	0.159998	0.155451	0.203106	0.139412	0.169167	0.204863	0.145444
38	0.487697	0.483393	0.525516	0.573123	0.589949	0.575178	0.871361	0.713074	0.310702	0.325262	0.270467	0.442783	0.311246	0.311811	0.61336	0.209549	0.344878	0.170046	0.180222	0.156017	0.152512	0.19982	0.135714	0.185584	0.216422	0.151144
40	0.484866	0.481386	0.522844	0.570042	0.579961	0.570722	0.866563	0.719184	0.307182	0.323483	0.26646	0.441088	0.309338	0.309718	0.609985	0.204079	0.339386	0.168393	0.177303	0.153567	0.150737	0.197013	0.131027	0.151748	0.2192	0.141425
42	0.479297	0.473554	0.511531	0.550459	0.576633	0.567349	0.862733	0.709625	0.304595	0.322336	0.266293	0.442797	0.310153	0.310059	0.61178	0.200575	0.344165	0.164348	0.175705	0.150947	0.149036	0.195186	0.129282	0.133724	0.207475	0.152324
44	0.475684	0.465906	0.511395	0.545443	0.573735	0.563193	0.868154	0.706745	0.305314	0.319695	0.265179	0.443615	0.308232	0.308723	0.613801	0.185281	0.347036	0.162176	0.173162	0.149602	0.145537	0.193509	0.127402	0.137102	0.204553	0.151328
46	0.467649	0.463749	0.505551	0.542733	0.564268	0.56141	0.864788	0.701691	0.302466	0.312181	0.263844	0.446303	0.306598	0.308582	0.624335	0.187267	0.344259	0.159285	0.169803	0.14522	0.144845	0.189726	0.125738	0.123445	0.202576	0.150903
48	0.46198	0.457989	0.500552	0.544761	0.562293	0.551194	0.850618	0.699037	0.298168	0.316615	0.263923	0.449637	0.303041	0.307073	0.618127	0.156665	0.340027	0.156556	0.169164	0.143155	0.143476	0.186013	0.121959	0.122411	0.202727	0.147587
50	0.460114	0.453466	0.495314	0.547299	0.560741	0.548407	0.836755	0.702012	0.298797	0.313721	0.263268	0.448604	0.303522	0.306962	0.623182	0.166311	0.339787	0.154466	0.166116	0.140319	0.140289	0.186112	0.119108	0.12424	0.208695	0.149853
52	0.454095	0.452698	0.490449	0.544948	0.558294	0.545782	0.841849	0.696118	0.293197	0.311011	0.262565	0.457317	0.296533	0.305669	0.61967	0.166072	0.339482	0.151142	0.164602	0.136813	0.138264	0.181487	0.117848	0.101537	0.206832	0.144056
54	0.449775	0.449997	0.486067	0.539325	0.554909	0.542404	0.839119	0.69148	0.293718	0.305263	0.262969	0.460204	0.29446	0.303495	0.626984	0.146036	0.338477	0.149134	0.16363	0.134079	0.137801	0.177577	0.116995	0.0903988	0.195417	0.146338
56	0.445156	0.449477	0.483717	0.532211	0.552218	0.541431	0.825409	0.689868	0.291048	0.304605	0.2614	0.462404	0.286119	0.301981	0.623437	0.173396	0.337287	0.14663	0.161134	0.132884	0.137782	0.177577	0.115442	0.0905077	0.186359	0.138221
58	0.443489	0.445169	0.480335	0.52205	0.547729	0.539987	0.824574	0.690514	0.290946	0.305717	0.262335	0.464776	0.288905	0.298812	0.621645	0.190814	0.337519	0.144477	0.157848	0.130253	0.134889	0.17446	0.112762	0.0876906	0.184333	0.173688
60	0.440927	0.441029	0.474441	0.521725	0.542375	0.535832	0.831214	0.693133	0.292194	0.309273	0.258671	0.470202	0.286998	0.29911	0.62277	0.154695	0.336977	0.143188	0.156777	0.128504	0.133458	0.17214	0.112885	0.081607	0.182602	0.159941
62	0.43698	0.436503	0.470246	0.524684	0.536801	0.536403	0.822254	0.686569	0.289005	0.311524	0.260006	0.467937	0.283402	0.299289	0.633613	0.154729	0.329815	0.138772	0.154297	0.126732	0.132048	0.169349	0.109191	0.0907949	0.189892	0.155183
64	0.432863	0.435228	0.470243	0.515884	0.54043	0.537866	0.80621	0.690355	0.285688	0.306153	0.258337	0.468789	0.283449	0.295656	0.632708	0.152327	0.336143	0.137964	0.152707	0.125013	0.130894	0.166634	0.106636	0.0850987	0.184886	0.155465
66	0.429057	0.431435	0.467669	0.516918	0.542243	0.534204	0.784311	0.684911	0.284302	0.315104	0.255797	0.472994	0.272062	0.295081	0.622047	0.140422	0.331644	0.135871	0.151212	0.123263	0.129732	0.165373	0.105545	0.0858044	0.215823	0.151197
68	0.427256	0.426368	0.463911	0.515191	0.536465	0.53063	0.802154	0.681508	0.283215	0.308783	0.254583	0.473289	0.273395	0.292381	0.632919	0.146416	0.330145	0.133265	0.147962	0.120577	0.127641	0.163963	0.104237	0.082575	0.219846	0.143392
70	0.419057	0.423098	0.463921	0.51487	0.534468	0.527971	0.795091	0.677206	0.279751	0.301228	0.25442	0.477087	0.272961	0.292477	0.636496	0.146231	0.330273	0.131003	0.146431	0.117357	0.124745	0.162593	0.101883	0.0888091	0.209985	0.162602
72	0.418085	0.41398	0.456981	0.508234	0.532208	0.524969	0.79955	0.674922	0.279777	0.300381	0.251912	0.477709	0.271372	0.287968	0.622839	0.118308	0.333032	0.129147	0.145181	0.116186	0.125041	0.161482	0.101245	0.0871657	0.215444	0.150692
74	0.414463	0.411883	0.454258	0.507981	0.530853	0.524193	0.783743	0.677074	0.277667	0.293254	0.250146	0.480965	0.261694	0.289778	0.627613	0.10484	0.329394	0.125496	0.144043	0.116214	0.123071	0.159104	0.099613	0.0849735	0.207877	0.1485
76	0.412859	0.408301	0.451415	0.504487	0.523109	0.520049	0.777065	0.674461	0.278179	0.301694	0.252914	0.482056	0.263421	0.288505	0.627607	0.114685	0.328733	0.124603	0.140754	0.113114	0.121641	0.157599	0.0979967	0.0830501	0.206992	0.142939
78	0.410832	0.409425	0.449894	0.506852	0.526507	0.514916	0.771326	0.664445	0.275727	0.295577	0.24894	0.481551	0.260934	0.286622	0.633624	0.0995119	0.33153	0.122771	0.139861	0.112165	0.120164	0.156477	0.0968336	0.0765532	0.202252	0.142016
80	0.406713	0.404811	0.447458	0.507429	0.520143	0.514884	0.771537	0.662498	0.275934	0.301061	0.248271	0.488513	0.253976	0.283678	0.632506	0.108239	0.328255	0.120789	0.13823	0.110936	0.119041	0.155267	0.0934363	0.0757123	0.204122	0.142249
82	0.403588	0.404866	0.445396	0.499707	0.519778	0.511651	0.766498	0.663816	0.272513	0.293763	0.245169	0.485594	0.250247	0.281654	0.635086	0.0961068	0.324789	0.11934	0.135543	0.110159	0.117653	0.154249	0.0929545	0.0786982	0.201258	0.141107
84	0.401509	0.40007	0.442603	0.497312	0.519812	0.510528	0.757744	0.654169	0.273167	0.294755	0.24428	0.492241	0.251809	0.282377	0.633473	0.0976637	0.323294	0.11702	0.135152	0.109799	0.114215	0.152855	0.0900788	0.0677742	0.192584	0.147895
86	0.39841	0.398427	0.441777	0.487754	0.518699	0.506331	0.756171	0.659354	0.271475	0.294419	0.241741	0.493439	0.245751	0.279494	0.636564	0.0809463	0.323585	0.115424	0.133493	0.108527	0.114298	0.151465	0.0888174	0.0766928	0.188901	0.127805
88	0.393938	0.394088	0.438213	0.485788	0.51783	0.506764	0.74158	0.659422	0.26725	0.286555	0.239981	0.494656	0.246439	0.277993	0.639761	0.0873949	0.324065	0.114549	0.131117	0.106855	0.112042	0.149963	0.0880057	0.0774732	0.190691	0.12289
90	0.389499	0.393599	0.43646	0.483543	0.513432	0.51125	0.748101	0.652585	0.266833	0.290021	0.240288	0.490896	0.244498	0.27791	0.643963	0.0749494	0.31717	0.111984	0.129584	0.105009	0.11108	0.148816	0.0878033	0.079631	0.189896	0.135025
92	0.390738	0.390985	0.428342	0.477965	0.505339	0.507219	0.739476	0.647147	0.265844	0.286877	0.239968	0.489324	0.238918	0.277058	0.638863	0.0681903	0.317974	0.110348	0.127893	0.102778	0.108918	0.148427	0.0848189	0.0756968	0.178894	0.135675
94	0.386914	0.389376	0.42601	0.480122	0.502344	0.501016	0.728304	0.654266	0.262054	0.289953	0.237833	0.494191	0.235116	0.27412	0.642392	0.0657564	0.318875	0.108759	0.125687	0.101001	0.108472	0.14609	0.0843803	0.0895854	0.172271	0.126504
96	0.384516	0.390492	0.424447	0.47964	0.497974	0.503594	0.74199	0.656043	0.264257	0.284691	0.23316	0.494041	0.233355	0.273526	0.645077	0.049158	0.318844	0.106187	0.125767	0.0998659	0.107322	0.145714	0.0835984	0.073888	0.177866	0.142798
98	0.37592	0.383468	0.422699	0.474336	0.498927	0.504694	0.738637	0.647834	0.259674	0.28474	0.232373	0.494827	0.235081	0.273185	0.639276	0.0455257	0.322331	0.105012	0.123664	0.0980711	0.106212	0.144786	0.0826684	0.0704767	0.170475	0.139995
100	0.374948	0.377214	0.424043	0.470427	0.495023	0.49831	0.73776	0.643375	0.258805	0.289532	0.230777	0.49739	0.225912	0.269959	0.636483	0.0271323	0.321576	0.104636	0.121797	0.096881	0.105413	0.142856	0.0805342	0.0662839	0.171244	0.118709
102	0.369611	0.376735	0.420876	0.469373	0.495846	0.494416	0.714196	0.637653	0.254949	0.280632	0.226936	0.497906	0.227323	0.269428	0.641418	0.0260816	0.319023	0.102703	0.121718	0.0959041	0.103854	0.141902	0.0803376	0.0803346	0.171923	0.132276
104	0.372489	0.378719	0.418397	0.462998	0.494905	0.490476	0.710365	0.646129	0.253359	0.272029	0.22505	0.500946	0.224544	0.267214	0.643258	0.0226924	0.316341	0.101566	0.120605	0.0947936	0.102511	0.13978	0.0780356	0.0628341	0.163716	0.140595
106	0.365658	0.380565	0.41428	0.459403	0.493125	0.496379	0.71494	0.641495	0.252381	0.284148	0.223016	0.498392	0.221872	0.26264	0.654533	0.0244449	0.309745	0.0999624	0.11837	0.0941309	0.101741	0.139759	0.0774683	0.0663633	0.172785	0.156111
108	0.364839	0.378268	0.410755	0.457647	0.489258	0.491295	0.728455	0.640562	0.250829	0.276043	0.223104	0.502806	0.220724	0.265107	0.641394	-0.000305918	0.314666	0.0986147	0.116327	0.0927762	0.101415	0.138625	0.0760401	0.0832347	0.169504	0.144916
110	0.360099	0.376252	0.408062	0.450487	0.488945	0.487407	0.724119	0.639714	0.248588	0.270793	0.219381	0.506556	0.214665	0.263893	0.642904	-0.00485784	0.316535	0.097329	0.114777	0.0921187	0.100297	0.138374	0.0759795	0.0809137	0.163526	0.127846
112	0.357466	0.37584	0.40625	0.442508	0.485592	0.485976	0.705088	0.639628	0.244699	0.276768	0.216757	0.507736	0.215626	0.260098	0.64523	-0.0142	0.311763	0.0958631	0.115197	0.0894058	0.098807	0.136016	0.0752778	0.0971128	0.162538	0.118165
114	0.356725	0.373084	0.401128	0.441845	0.482621	0.492731	0.710803	0.630462	0.242579	0.268612	0.216058	0.507147	0.218905	0.257562	0.645982	-0.00588982	0.312815	0.0941205	0.112711	0.0881178	0.0973499	0.136475	0.0738593	0.0729549	0.157083	0.136146
116	0.354324	0.369677	0.403116	0.440117	0.47923	0.486817	0.686406	0.639349	0.23939	0.273954	0.21286	0.503648	0.215299	0.257149	0.640985	-0.0228536	0.31233	0.0928542	0.110885	0.0864648	0.0970529	0.133286	0.0721192	0.0728137	0.155517	0.143821
118	0.351457	0.365503	0.395963	0.428063	0.475177	0.487668	0.68305	0.633472	0.238225	0.266993	0.213382	0.506756	0.209414	0.254103	0.640388	-0.0196025	0.313211	0.0926746	0.110809	0.0864922	0.0960263	0.133544	0.0710783	0.0696226	0.144315	0.141501

## Sheet: Figure 4
Figure 4A
Time (minutes)	HBSS (Control																				100 uM Pyocyanin										50 uM Pyocyanin										10 uM Pyocyanin
0	1	1	1	1	1	1	1	1	1	1	1	1	1	1	1	1	1	1	1	1	1	1	1	1	1	1	1	1	1	1	1	1	1	1	1	1	1	1	1	1	1	1	1	1	1	1	1	1	1
5	1.17555	1.08332	1.03757	1.00265	1.0589	1.01781	1.03562	1.0272	1.06296	1.03403	1.06298	1.05103	1.02193	1.04089	1.0589	1.01781	1.03562	1.0272	1.06296	1.03403	1.16631	1.15597	1.08306	1.07485	2.39675	1.05526	1.01559	1.03939	1.03846	1.0559	1.05754	1.06499	1.05692	1.09158	1.06228	1.04851	1.09991	1.05752	1.08973	1.04309	1.124	1.07015	1.06136	1.14017	1.06327	1.05207	1.07521	1.06314	1.0817
10	1.34441	1.20142	1.08214	1.02992	1.07765	1.06329	1.02903	1.10899	1.03169	1.03197	1.13332	1.11587	1.06394	1.09646	1.07765	1.06329	1.02903	1.10899	1.03169	1.03197	1.29911	1.30076	1.18255	1.1541	12.7644	6.30928	6.64285	7.56758	7.96546	7.06491	1.11044	1.11731	1.10259	1.17461	5.67797	7.84121	6.26853	3.67306	5.01973	6.38511	1.25898	1.16216	1.10925	1.27186	2.30112	3.43055	4.28005	3.14891	1.85382
15	1.50102	1.37006	1.18222	1.05359	1.1034	1.09371	1.05629	1.16806	1.13496	1.06841	1.12386	1.00133	1.01716	1.07487	1.1034	1.09371	1.05629	1.16806	1.13496	1.06841	2.44269	2.17696	3.46127	3.34138	20.0809	8.79078	8.69428	9.31113	9.18577	8.06496	2.47544	2.41869	2.79397	2.62474	7.81925	9.28464	8.36669	5.31423	8.79974	7.9604	1.79855	1.97458	1.20498	1.68395	2.87863	4.13017	4.95721	3.98749	2.38909
20	1.59819	1.3693	1.19418	1.01445	1.10896	1.13829	1.08284	1.21845	1.1701	1.10239	1.22179	1.08661	1.09633	1.14536	1.10896	1.13829	1.08284	1.21845	1.1701	1.10239	3.01886	2.42205	4.61335	4.78932	20.3219	9.33393	8.72769	9.2752	8.81025	7.86387	3.59232	3.21686	3.59146	3.73808	7.74461	8.92256	8.57128	5.79732	9.15928	8.52572	2.2732	2.58898	1.80869	2.0992	3.83485	4.42993	5.82955	4.84966	2.84824
25	1.68468	1.34945	1.23628	1.00431	1.15609	1.17232	1.10801	1.26912	1.20201	1.10883	1.26543	1.11619	1.11805	1.17375	1.15609	1.17232	1.10801	1.26912	1.20201	1.10883	3.2967	2.55374	5.11757	5.54037	21.0362	9.48748	8.93808	9.06863	7.75851	7.83842	4.09095	3.59871	4.04673	4.35146	7.72244	8.8119	8.79292	6.47397	9.02735	8.51225	2.51208	2.82209	2.43116	2.33028	4.4714	5.03141	6.01479	5.29503	3.07717
30	1.78271	1.342	1.29355	0.994193	1.15405	1.18537	1.13124	1.32629	1.24369	1.1431	1.30448	1.13671	1.14501	1.19071	1.15405	1.18537	1.13124	1.32629	1.24369	1.1431	3.5214	2.72348	5.38942	6.0732	21.8122	8.96448	8.7571	8.94594	8.48704	7.38472	4.35677	4.00765	4.46473	4.89517	7.90811	8.72817	8.87524	6.40863	9.03401	8.44251	2.69303	3.0853	2.91151	2.59508	4.72053	5.32511	6.22757	5.57322	3.26953
35	1.89084	1.38907	1.33064	1.02069	1.1553	1.20692	1.15339	1.34781	1.29013	1.15097	1.34044	1.16657	1.16697	1.22144	1.1553	1.20692	1.15339	1.34781	1.29013	1.15097	3.89094	2.92404	5.75082	6.55495	23.2181	9.27844	8.58278	8.84059	8.20618	6.8352	4.72029	4.31828	4.71005	5.37284	8.19172	8.90883	9.00847	6.56968	9.00443	8.19299	2.86853	3.25619	3.20812	2.80762	4.86624	5.4829	6.46804	5.7559	3.4046
40	1.97237	1.38259	1.37677	1.0339	1.19557	1.22448	1.18738	1.41913	1.30333	1.18683	1.38242	1.17234	1.19348	1.25671	1.19557	1.22448	1.18738	1.41913	1.30333	1.18683	3.89576	2.96943	6.16038	6.8447	23.628	9.39924	8.38286	8.58695	7.89908	6.50636	4.97246	4.55115	5.05845	5.73925	8.22969	9.16941	9.11669	6.54676	8.82389	8.26049	3.01639	3.515	3.37004	3.03441	5.00771	5.76322	6.6496	5.87064	3.43833
45	2.04433	1.39927	1.4174	1.00363	1.22174	1.25648	1.19628	1.44248	1.36467	1.21484	1.42819	1.19311	1.21421	1.28882	1.22174	1.25648	1.19628	1.44248	1.36467	1.21484	4.01388	2.99512	6.4696	7.06112	23.3128	9.24603	8.24627	8.48574	7.74551	7.14363	5.18374	4.70582	5.29261	6.0892	8.11322	9.23193	9.12087	6.53639	8.70664	8.19323	3.17289	3.68709	3.51839	3.19654	5.22454	6.01317	6.99944	6.07425	3.51533
50	2.09699	1.44446	1.45587	0.982793	1.24462	1.28568	1.2146	1.4997	1.36559	1.26805	1.48277	1.25477	1.24515	1.30424	1.24462	1.28568	1.2146	1.4997	1.36559	1.26805	4.15434	3.03594	6.48794	7.19902	23.019	9.38767	8.21599	8.37402	7.63803	7.40734	5.39945	4.8677	5.60194	6.3898	8.04543	9.34014	9.28219	6.51028	8.58689	8.08303	3.28959	3.86872	3.67997	3.28847	5.33647	6.22506	7.28421	6.18764	3.68246
55	2.13917	1.42523	1.50473	1.02912	1.23252	1.25341	1.20957	1.56372	1.44245	1.29039	1.50003	1.27483	1.25144	1.34402	1.23252	1.25341	1.20957	1.56372	1.44245	1.29039	4.20308	3.02724	6.97125	7.3693	22.5191	9.26446	8.64109	8.27085	7.54213	7.36889	5.62727	5.03409	5.82879	6.56493	8.18736	8.97354	9.4475	6.50617	8.44081	7.88472	3.43684	4.02385	3.7747	3.4036	5.08776	6.23511	7.02231	6.24651	3.80553
60	2.18887	1.43012	1.54407	1.00883	1.23971	1.26936	1.2169	1.59433	1.44985	1.30612	1.53376	1.26569	1.30165	1.35659	1.23971	1.26936	1.2169	1.59433	1.44985	1.30612	4.24522	2.96538	6.99015	7.45135	22.7106	9.0216	8.74594	8.3014	7.66648	7.36497	5.80366	5.12456	5.97029	6.74756	8.50378	8.66488	9.35217	6.64731	8.57134	7.9057	3.55673	4.1649	3.88196	3.53702	5.088	6.28657	6.99507	6.45333	3.96836
65	2.22801	1.43519	1.57023	1.02287	1.26756	1.28726	1.23038	1.63487	1.5183	1.33632	1.57411	1.327	1.32404	1.38252	1.26756	1.28726	1.23038	1.63487	1.5183	1.33632	4.29534	2.98496	7.06589	7.52471	21.6848	8.81046	8.784	8.31809	7.6337	7.39987	5.9774	5.24903	6.15512	6.89737	8.63939	8.39132	9.18096	6.71364	8.84755	7.89019	3.67832	4.29692	4.03888	3.65848	5.03567	6.38295	7.09976	6.55878	4.11607
70	2.28579	1.44665	1.60788	1.00364	1.28279	1.30729	1.24512	1.66251	1.53887	1.34363	1.61782	1.33388	1.36363	1.39546	1.28279	1.30729	1.24512	1.66251	1.53887	1.34363	4.30482	2.98193	7.17999	7.6764	22.7211	8.5061	8.87277	8.25239	7.71031	7.44412	6.12656	5.35832	6.27404	7.02065	8.6802	8.24425	9.19574	6.7544	8.86269	7.83947	3.79902	4.41596	4.12826	3.75733	5.10863	6.47369	7.19878	6.77667	4.22842
75	2.31308	1.41588	1.64024	1.00925	1.30875	1.33492	1.2791	1.69462	1.57892	1.40945	1.64674	1.3581	1.35412	1.44587	1.30875	1.33492	1.2791	1.69462	1.57892	1.40945	4.3035	3.02532	7.36517	7.6491	23.1076	9.29478	8.9044	8.30165	7.89284	7.39967	6.29619	5.46107	6.3816	7.1157	8.65813	8.3011	9.09278	6.76335	8.9771	7.8318	3.9113	4.52123	4.24975	3.88121	5.11934	6.59221	7.28845	6.92961	4.32437
80	2.3712	1.43249	1.60713	1.03087	1.34616	1.35112	1.31026	1.74377	1.6415	1.40108	1.66247	1.3277	1.3783	1.45771	1.34616	1.35112	1.31026	1.74377	1.6415	1.40108	4.36088	3.04666	7.23845	7.74726	23.1118	9.47227	8.9588	8.3584	7.94249	7.52841	6.47883	5.61733	6.51018	7.13422	8.62778	8.25037	9.12955	6.77007	8.94957	7.82379	4.03158	4.62413	4.34501	3.9923	5.20177	6.67319	7.40896	7.01203	4.43686
85	2.39773	1.45113	1.71521	1.06506	1.36926	1.37666	1.33234	1.79119	1.63462	1.41876	1.71026	1.3477	1.37922	1.47239	1.36926	1.37666	1.33234	1.79119	1.63462	1.41876	4.36899	3.07426	7.46188	7.78379	23.1956	9.60041	9.1212	8.35974	8.15071	7.51737	6.65024	5.73406	6.62292	7.20479	8.75689	8.29478	9.15678	6.81991	8.89921	7.84813	4.12718	4.7092	4.48887	4.11613	5.26914	6.6956	7.29054	7.04	4.51821
90	2.44683	1.43992	1.75536	1.14052	1.43204	1.39262	1.383	1.81889	1.69519	1.45441	1.73361	1.37307	1.42058	1.49594	1.43204	1.39262	1.383	1.81889	1.69519	1.45441	4.43258	3.08766	7.64415	7.89262	23.3678	9.64997	9.227	8.51412	8.23562	7.58804	6.75884	5.81289	6.74697	7.2965	8.89698	8.44996	9.23571	6.83955	8.88801	7.88791	4.22092	4.80762	4.56249	4.24606	5.38963	6.76309	7.43579	7.11506	4.5896
95	2.45369	1.42801	1.78643	1.15284	1.45057	1.42386	1.39189	1.85867	1.6945	1.46703	1.77574	1.42289	1.44286	1.51525	1.45057	1.42386	1.39189	1.85867	1.6945	1.46703	4.43577	3.1275	7.66746	7.92625	23.3029	9.77188	9.35114	8.59801	8.28894	7.69923	6.8961	5.9086	6.85866	7.34488	8.95323	8.4687	9.31339	6.91494	8.86133	7.95322	4.30852	4.89952	4.66944	4.33993	5.47842	6.85743	7.55749	7.23248	4.62269
100	2.48318	1.3687	1.80968	1.14707	1.4526	1.44107	1.42458	1.87985	1.74008	1.50573	1.8186	1.39568	1.43734	1.5451	1.4526	1.44107	1.42458	1.87985	1.74008	1.50573	4.43425	3.13495	7.61693	8.01736	23.3305	9.85487	9.55782	8.7637	8.4628	7.82187	7.04026	5.99997	6.86449	7.49278	9.03146	8.51954	9.43266	6.9414	8.92033	7.96399	4.38549	4.99288	4.74884	4.46442	5.53173	6.94268	7.58472	7.29274	4.67189
105	2.51154	1.40565	1.83548	1.15596	1.46724	1.43978	1.43081	1.92595	1.77868	1.50366	1.85579	1.40934	1.48476	1.55393	1.46724	1.43978	1.43081	1.92595	1.77868	1.50366	4.4946	3.14635	7.6715	8.0408	23.1827	9.8854	9.67514	8.88448	8.66556	7.96613	7.19605	6.09306	6.93927	7.54446	9.10569	8.87658	9.47562	6.95465	8.88239	7.99998	4.48178	5.07547	4.79339	4.51686	5.53872	6.98204	7.65478	7.37924	4.70759
110	2.54897	1.46752	1.90857	1.26821	1.46109	1.44139	1.43572	1.89202	1.79658	1.52961	1.88846	1.4151	1.49256	1.58204	1.46109	1.44139	1.43572	1.89202	1.79658	1.52961	4.53836	3.20536	7.76939	8.16435	23.2199	9.88203	9.77192	9.03374	8.73728	8.02735	7.30822	6.1676	7.06808	7.65105	9.15622	9.07439	9.50765	7.04177	8.93763	8.0228	4.56869	5.17901	4.94056	4.59808	5.42995	7.00142	7.58015	7.47928	4.74112
115	2.59137	1.47254	1.9302	1.27158	1.48086	1.47225	1.46403	1.97742	1.82294	1.55496	1.89716	1.45199	1.46277	1.6324	1.48086	1.47225	1.46403	1.97742	1.82294	1.55496	4.52911	3.23149	7.75472	8.26207	23.5577	9.84121	9.91546	9.27875	8.91218	8.11669	7.4561	6.26421	7.14753	7.72678	9.29117	9.05204	9.55522	7.06558	8.92771	7.9491	4.6629	5.2469	5.0316	4.66787	5.50123	7.04609	7.71641	7.62019	4.76476
120	2.60904	1.47948	1.96267	1.27995	1.4892	1.47537	1.4719	2.00792	1.82003	1.55994	1.95717	1.45697	1.51227	1.62213	1.4892	1.47537	1.4719	2.00792	1.82003	1.55994	4.54126	3.23853	7.89086	8.32855	24.0662	9.75525	10.1647	9.33077	8.99034	8.20134	7.57725	6.32588	7.27175	7.80745	9.48353	9.08835	9.54586	7.08097	8.94739	7.96527	4.77907	5.32181	5.08428	4.73901	5.49085	7.10478	7.66946	7.52067	4.77122
125	2.65962	1.51953	2.02095	1.31638	1.50298	1.48946	1.49141	2.01774	1.8091	1.58479	1.95047	1.47693	1.51485	1.65007	1.50298	1.48946	1.49141	2.01774	1.8091	1.58479	4.53997	3.26538	7.92255	8.32875	24.2216	10.0683	10.2285	9.47309	9.14381	8.24023	7.70525	6.38694	7.30458	7.89713	9.58336	9.13371	9.50641	7.19746	8.86692	8.05855	4.86165	5.38674	5.16124	4.79356	5.51787	7.12323	7.78889	7.60677	4.77877
130	2.68733	1.52862	2.0164	1.25782	1.50775	1.50328	1.50659	2.05205	1.85325	1.61867	1.95524	1.45514	1.55746	1.66368	1.50775	1.50328	1.50659	2.05205	1.85325	1.61867	4.50013	3.25387	7.99552	8.40196	24.4513	10.2258	10.3621	9.60818	9.26098	8.35677	7.80513	6.44191	7.37767	7.89796	9.65208	9.22323	9.56466	7.26534	8.86469	8.12154	4.91574	5.46417	5.22376	4.87264	5.48331	7.16867	7.88473	7.67665	4.79397
135	2.69958	1.53503	2.04207	1.23047	1.51835	1.52237	1.52135	2.07602	1.8695	1.62803	1.99558	1.46879	1.54852	1.6995	1.51835	1.52237	1.52135	2.07602	1.8695	1.62803	4.48412	3.24208	7.97954	8.53794	24.7326	10.2831	10.5429	9.78056	9.31856	8.44113	7.94684	6.46381	7.49417	7.96683	9.73753	9.18429	9.57771	7.32563	8.96401	8.06966	4.97234	5.52294	5.27883	4.93454	5.49139	7.19348	7.86766	7.72896	4.85369
140	2.69529	1.49823	2.0598	1.23867	1.52581	1.52691	1.54712	2.13148	1.90631	1.67246	2.02763	1.4645	1.57866	1.75552	1.52581	1.52691	1.54712	2.13148	1.90631	1.67246	4.52308	3.26031	7.98079	8.56682	25.2188	10.3463	10.8169	9.91135	9.40427	8.56125	8.03445	6.55788	7.57002	8.01607	9.89765	9.34728	9.52282	7.32725	8.89498	8.12079	5.01981	5.58761	5.29989	5.00293	5.51026	7.21146	7.89568	7.73817	4.87387
145	2.66926	1.5146	2.08787	1.21163	1.52127	1.53029	1.55993	2.14495	1.92881	1.69025	2.04523	1.46419	1.56507	1.79204	1.52127	1.53029	1.55993	2.14495	1.92881	1.69025	4.50244	3.29146	8.07141	8.61984	25.4093	10.3469	10.9241	9.9517	9.48438	8.69344	8.14245	6.6299	7.65217	8.08755	9.95069	9.32483	9.56223	7.36051	8.91101	7.88645	5.06458	5.63393	5.37587	5.05663	5.53205	7.26814	7.96215	7.74081	4.90792
Figure 4C
Time (minutes)	HBSS (Control)								100 uM Pyocyanin									50 uM Pyocyanin									10 uM Pyocyanin									100 uM 1-hydroxyphenazine								50 uM 1-hydroxyphenazine
0	1	1	1	1	1	1	1	1	1	1	1	1	1	1	1	1	1	1	1	1	1	1	1	1	1	1	1	1	1	1	1	1	1	1	1	1	1	1	1	1	1	1	1	1	1	1	1	1	1
5	1.01188	1.01442	1.00831	1.27378	1.17295	1.13356	1.03734	1.02756	1.06192	1.01553	0.98889	1.09251	1.10646	1.06888	1.05129	1.03926	1.03848	1.02272	1.03914	1.03167	1.072	1.12728	1.09099	1.06169	0.988994	1.07796	1.02006	1.02334	1.03365	1.07552	1.0856	1.07736	1.07219	1.06768	1.03645	1.04126	1.0128	1.13948	1.21451	1.01766	1.0302	1.08834	1.07519	1.08317	1.03634	1.02286	1.42518	1.1704	1.14683
10	1.04051	1.10848	1.21353	1.47874	1.30093	1.17871	1.08781	0.816879	3.91964	7.69822	7.51805	5.82705	4.97858	5.12967	7.4583	11.7769	9.57057	4.47028	2.99945	4.77316	3.6393	3.9158	3.89761	8.18289	5.80848	6.88725	2.76934	2.2679	2.48055	1.62459	2.59068	1.77899	2.53983	1.60468	3.82105	1.14216	1.26492	1.1267	1.14386	0.849449	1.08653	1.06694	1.11663	1.20254	1.07798	1.10572	1.77716	1.38373	1.21305
15	1.02348	0.989445	0.949836	1.58976	1.47496	1.29918	1.1359	1.04519	4.05568	7.42141	7.03052	7.52333	6.0292	5.76598	9.35129	14.7513	10.9749	4.74037	3.38778	5.24131	4.52607	5.33557	5.15926	9.27391	7.89612	8.76097	3.15971	2.88144	3.45039	2.39076	4.07075	2.85434	4.23214	2.75156	6.7438	1.01444	0.95967	1.15521	1.2804	0.806654	1.11239	1.12441	1.15881	1.11578	1.00788	0.988072	1.95786	1.58032	1.31791
20	1.01096	0.79964	0.764206	1.82107	1.69017	1.33669	1.18011	1.03812	4.14702	7.51253	6.85733	8.07914	6.74151	6.29914	10.3414	16.1386	12.8276	4.71053	3.45937	5.59637	4.79836	6.11313	5.76245	8.97758	8.46948	10.057	3.4584	3.25782	3.70311	3.28445	5.36141	3.7764	5.75239	3.94145	7.51175	0.886048	0.761713	1.16642	1.30878	0.807776	1.67358	1.46616	1.1801	1.09401	0.867679	0.867771	2.1061	1.63654	1.33124
25	1.02242	0.80561	0.779298	1.93578	1.90142	2.1305	1.48653	1.69707	4.36083	7.88119	7.12315	8.81419	7.00736	6.67765	10.6397	16.9766	14.2293	4.89715	3.54586	5.82847	5.04109	6.43367	6.09387	8.79714	9.52466	10.485	3.64047	3.64812	3.79658	3.8521	6.13409	4.4501	7.02085	5.01598	7.33316	0.901306	0.763857	1.19305	1.33647	0.825699	1.70753	1.60255	1.0661	1.10983	0.873335	0.864845	2.19386	1.76795	1.38503
30	1.03036	0.809319	0.784062	2.10295	2.07538	1.7417	1.49151	1.5641	4.71084	8.37611	7.34331	8.67632	7.48744	6.93912	11.4242	17.4514	14.8621	4.77167	3.60273	5.90412	5.22509	6.70611	6.40499	9.51189	10.2293	11.1228	3.80749	3.85232	3.84758	4.34644	6.54229	4.9282	7.91398	5.78075	7.84155	0.909638	0.771182	1.2821	1.39169	0.851699	1.69531	1.61373	1.07985	1.1211	0.879439	0.887921	2.08924	1.7599	1.43117
35	1.02108	0.818044	0.779848	2.26493	2.32807	1.71272	1.55495	1.61604	4.89919	8.85848	7.65805	8.78034	7.88853	7.2283	11.9633	17.5919	15.6841	4.68106	3.67268	5.99154	5.37735	7.05204	6.59592	10.2385	10.9411	11.3504	3.97597	4.02863	3.9776	4.80942	6.86463	5.32207	8.37835	6.42084	7.86457	0.918552	0.765923	1.36983	1.44349	0.853699	1.59676	1.60083	1.01137	1.13565	0.880564	0.881728	2.23518	1.88599	1.49495
40	1.03497	0.816222	0.785498	2.48197	2.53962	1.89873	1.58658	1.81818	5.03135	8.97711	8.16643	9.07989	8.09451	7.47577	12.2392	18.5041	16.1591	4.69565	3.7621	6.08492	5.53701	7.30777	6.79239	10.1182	11.3599	11.7201	4.13791	4.21653	4.10093	5.20507	7.10793	5.74238	8.79095	6.98573	8.13025	0.930864	0.777683	1.45759	1.487	0.876958	1.85922	1.72972	1.05507	1.14776	0.884345	0.89118	2.33885	2.11758	1.54993
45	1.02696	0.819131	0.779469	2.55774	2.785	1.90033	1.66372	1.6293	4.98559	8.66243	8.44584	9.50564	8.28938	7.77589	12.6414	18.6857	16.5923	5.27895	3.90342	6.16559	5.70911	7.51152	6.97712	10.7309	11.6614	12.1418	4.26058	4.40007	4.20418	5.57261	7.38288	6.06748	9.13851	7.35883	8.54997	0.938421	0.778859	1.71102	1.5	0.916666	1.83089	1.72914	1.0494	1.1518	0.890887	0.8951	2.53364	2.18884	1.62392
50	0.996879	0.82497	0.80468	2.70409	2.9595	1.93122	1.69589	1.75992	5.1619	8.98889	8.36695	9.91676	8.50181	8.11865	12.9658	19.0268	17.4794	5.4721	4.02336	6.3176	5.93189	7.73289	7.20379	11.0826	12.0039	12.5377	4.41005	4.54157	4.34098	5.91318	7.58043	6.44994	9.44992	7.69497	8.86678	0.943984	0.775958	1.9397	1.52484	0.949837	1.87684	1.75936	1.08174	1.16082	0.888033	0.904715	2.91268	2.22685	1.69154
55	1.00602	0.82264	0.797661	2.70729	3.18351	2.04237	1.74369	1.59878	5.24327	9.10285	7.97117	10.3466	8.76953	8.39791	13.3196	19.6537	17.7099	5.53265	4.15817	6.42839	6.09356	8.06212	7.34029	11.4081	12.2581	12.7855	4.53589	4.68926	4.45117	6.24091	7.74102	6.78285	9.72477	7.98936	9.23514	0.955816	0.789762	2.20069	1.59611	0.991011	1.90269	1.76203	1.12467	1.17468	0.892539	0.895203	3.2597	2.40741	1.77448
60	0.984043	0.827476	0.828306	2.75112	3.35034	2.0274	1.79699	1.77468	5.35165	9.26635	8.56603	10.721	9.02981	8.65962	13.5331	20.7575	18.1746	5.77265	4.24762	6.55233	6.37402	8.26642	7.49799	11.6991	12.4381	13.2725	4.62619	4.82902	4.58147	6.53547	7.98921	7.17958	9.98697	8.25862	9.51841	0.964	0.797364	2.56968	1.65724	1.04554	1.88008	1.78023	1.1205	1.18197	0.891707	0.896103	3.68798	2.60215	1.85767
65	0.968164	0.821301	0.813281	2.967	3.53307	2.08863	1.8362	1.75229	5.43216	9.53806	8.75299	11.0644	9.36824	8.91258	13.9182	21.344	18.6368	5.8484	4.34231	6.65202	6.61639	8.58568	7.64849	12.0087	12.6021	13.6102	4.73854	4.97602	4.74281	6.7994	8.09263	7.56779	10.2353	8.51239	9.78782	0.959186	0.790993	2.89418	1.76308	1.10449	1.90633	1.79195	1.16032	1.19193	0.890328	0.916032	4.16308	2.83124	1.91866
70	0.959706	0.828426	0.816733	3.08368	3.72771	2.13322	1.88579	1.75992	5.44813	9.64253	8.80873	11.3635	9.73053	9.09021	14.2304	22.1075	19.0178	6.02094	4.48116	6.7472	6.83925	8.93448	7.81294	12.2289	12.6924	13.8918	4.82672	5.09467	4.8752	7.03899	8.24049	7.89735	10.4705	8.73507	9.88608	0.96501	0.806032	3.22282	1.88661	1.16239	1.88686	1.79753	1.15771	1.204	0.890749	0.920886	4.53961	3.01573	2.01419
75	0.95352	0.834013	0.830337	3.32982	3.94693	2.19863	1.90495	2.1538	5.45811	9.72182	8.85083	11.6998	9.99546	9.32688	14.5792	22.8036	19.3949	6.22459	4.65959	6.83077	7.10287	9.29479	7.97581	12.4891	12.8023	14.1836	4.90269	5.21043	4.98561	7.2942	8.3818	8.21927	10.6669	8.91712	10.1488	0.964946	0.805532	3.51103	2.00388	1.24023	1.8972	1.80756	1.20047	1.20265	0.889944	0.918674	4.98535	3.15712	2.093
80	0.935814	1.02924	1.02136	3.46643	4.14938	2.27165	1.95118	2.11244	5.5054	10.0317	9.15107	11.9995	10.2616	9.50165	14.7311	23.58	19.7095	6.53967	4.90374	7.05795	7.29145	9.71778	8.12885	12.6656	13.0328	14.4302	5.22562	5.53726	5.28516	7.54589	8.59569	8.53565	10.8012	9.06406	10.3883	1.10214	1.00843	3.81251	2.11714	1.29311	1.91649	1.83491	1.21435	1.23255	1.0343	1.03574	5.52888	3.30984	2.1701
85	0.90366	1.0255	1.03061	3.80956	4.39327	2.34987	1.99003	2.09423	5.60687	10.1802	9.25552	12.2964	10.4342	9.71077	15.034	24.1006	20.0783	6.66549	5.04872	7.19198	7.58925	10.0845	8.27261	12.8523	13.3438	14.7381	5.28133	5.64973	5.4048	7.78238	8.66165	8.77566	11.055	9.21744	10.5711	1.10782	1.01411	4.06044	2.18343	1.36091	1.9219	1.834	1.22977	1.23786	1.03536	1.04679	5.88945	3.61471	2.26475
90	0.885934	1.03153	1.03891	3.93671	4.62808	2.44222	2.00293	2.16245	5.69943	10.3575	9.36786	12.4779	10.5962	9.90579	15.4098	24.4468	20.4364	6.81663	5.18558	7.31199	7.73619	10.5372	8.36382	13.0141	13.6496	15.0595	5.32535	5.73303	5.51833	8.01403	8.75393	9.01016	11.236	9.31206	10.7652	1.10949	1.01361	4.38592	2.24524	1.45057	1.93779	1.84003	1.24517	1.24799	1.03386	1.05695	6.2427	3.89032	2.34808
95	0.858485	1.03231	1.03317	4.21641	4.93364	2.52723	2.02694	2.21631	5.7559	10.5129	9.50687	12.8252	10.7772	10.1129	15.7473	24.9221	20.7927	6.97714	5.32536	7.40928	7.88808	10.9659	8.5326	13.1593	13.9275	15.3319	5.36624	5.82518	5.62015	8.25245	8.94921	9.26417	11.4198	9.40603	10.8927	1.1172	1.02318	4.71941	2.36321	1.52894	1.94611	1.85127	1.25646	1.24254	1.03736	1.06297	6.74541	4.19519	2.42916
100	0.846502	0.838757	0.854444	4.49226	5.11107	2.56056	2.07747	2.16851	5.74678	10.4319	9.38499	13.0433	10.8774	10.3567	16.028	25.537	21.0027	6.9959	5.36677	7.37831	8.17579	11.2598	8.62921	13.3257	14.1605	15.6203	5.15838	5.71789	5.52581	8.42704	9.0661	9.47441	11.6329	9.47702	10.9911	0.990571	0.817939	4.97309	2.51493	1.55081	1.95525	1.87164	1.28038	1.22746	0.896164	0.946734	7.52717	4.38154	2.51101
105	0.845577	0.83393	0.867703	4.92646	5.29478	2.63034	2.11499	2.2946	5.7825	10.6082	9.48284	13.3459	11.0218	10.5057	16.4491	26.0622	21.2663	7.09596	5.50231	7.46424	8.38294	11.6179	8.75996	13.4825	14.3083	15.9422	5.18883	5.78899	5.59114	8.65397	9.16047	9.61029	11.8035	9.51701	11.2312	0.994788	0.820082	5.26264	2.61251	1.62909	1.97261	1.87972	1.29408	1.23139	0.892627	0.948266	8.0637	4.56168	2.59576
110	0.799002	0.834643	0.878241	5.14343	5.46997	2.70229	2.16714	2.26769	5.85049	10.7791	9.48289	13.5185	11.2136	10.6933	16.7974	26.2004	21.5553	7.22563	5.60258	7.54537	8.5928	12.0648	8.87999	13.7824	14.5091	16.1969	5.20719	5.87057	5.68674	8.88376	9.31061	9.79474	12.0113	9.61554	11.2761	0.98869	0.814527	5.56344	2.74117	1.70107	1.98102	1.91074	1.31355	1.23713	0.898417	0.946495	8.61481	4.72311	2.65953
115	0.772393	0.839162	0.863422	5.43412	5.5899	2.74482	2.1965	2.43914	5.90939	10.9202	9.62009	13.7646	11.3244	10.847	17.1672	26.5759	21.8273	7.30909	5.72086	7.63124	8.85261	12.4826	8.99105	13.9272	14.6905	16.4554	5.23645	5.94963	5.73067	9.0626	9.40964	9.89526	12.1615	9.69634	11.3768	0.995614	0.827435	5.77788	2.83916	1.78903	1.99188	1.91095	1.33933	1.24504	0.896146	0.944947	9.07833	4.85463	2.72773
120	0.749057	0.835597	0.867097	5.65611	5.70911	2.76278	2.23643	2.38087	5.95504	11.0714	9.73372	13.9556	11.4261	10.9883	17.3651	26.9699	22.0651	7.39666	5.81274	7.71957	9.04171	12.8409	9.07564	14.0786	14.8523	16.646	5.2455	5.99855	5.81117	9.24616	9.48463	10.042	12.3689	9.75008	11.4814	0.996234	0.826332	5.99693	2.95737	1.87208	2.01645	1.93253	1.3586	1.24995	0.901924	0.957448	9.93901	4.9787	2.77976
125	0.738868	0.846231	0.883351	5.95715	5.8705	2.79608	2.26604	2.35529	5.9851	11.1964	9.80738	14.194	11.5682	11.1574	17.6072	27.1467	22.2839	7.54625	5.93629	7.82003	9.28118	13.104	9.18914	14.2912	15.0326	16.9214	5.23744	6.04187	5.82597	9.39772	9.60478	10.1349	12.5077	9.81408	11.6378	0.998467	0.83762	6.24382	3.06941	1.87595	2.00578	1.95979	1.40774	1.25489	0.903948	0.952209	10.6862	5.08985	2.84631
130	0.695495	0.852201	0.896702	6.22881	5.92904	2.85701	2.30006	2.46187	6.04133	11.3261	9.91068	14.3519	11.6966	11.3741	17.9098	27.836	22.4222	7.59338	6.03523	7.90564	9.47217	13.363	9.26607	14.4644	15.1454	17.1202	5.26613	6.09694	5.86161	9.54192	9.72181	10.2228	12.6823	9.86212	11.7238	0.997945	0.824325	6.46061	3.16125	1.90404	2.05586	1.9669	1.38703	1.26832	0.907294	0.963159	11.1281	5.19531	2.88733
135	0.70199	0.853483	0.900507	6.59147	5.97514	2.88717	2.32668	2.37157	6.11584	11.4228	9.9992	14.5747	11.8485	11.5266	18.1812	28.1871	22.5874	7.72298	6.14379	8.00244	9.70723	13.6056	9.36812	14.6202	15.273	17.332	5.27272	6.13781	5.89326	9.69554	9.83997	10.3361	12.8229	9.92591	11.8004	0.998884	0.826974	6.61203	3.24238	1.96981	2.03943	1.9769	1.42212	1.27344	0.908106	0.972525	11.5979	5.2926	2.95404
140	0.695237	0.856951	0.897336	6.84702	5.98821	2.81767	2.35288	2.41278	6.1589	11.5183	10.0312	14.776	11.9716	11.6645	18.4575	28.5407	22.7497	7.86459	6.23429	8.08102	9.91779	13.7085	9.45416	14.8031	15.4199	17.5059	5.27928	6.17296	5.90693	9.82517	10.0084	10.4625	13.0053	9.97139	11.9505	1.00254	0.827572	6.79337	3.30257	2.03602	2.03689	1.98227	1.43615	1.27892	0.907778	0.972599	11.8935	5.37695	2.99831
145	0.70303	1.0468	1.09336	6.76618	5.94252	2.84785	2.38569	2.40562	6.28122	11.9438	10.2634	14.9804	11.9885	11.8207	18.5737	28.9108	22.8986	8.08754	6.38851	8.28587	10.1744	13.8099	9.57231	14.9872	15.5672	17.7113	5.5388	6.41488	6.10873	9.93877	10.0948	10.565	13.1332	10.0665	12.0471	1.12446	1.03737	6.96761	3.36051	2.09548	2.03338	1.99422	1.44499	1.30679	1.04927	1.10326	12.2414	5.45726	3.04204
Figure 4E																														Figure 4F
Time (minutes)	HBSS (Control)													100 uM Pyocyanin pre-treated w/10 uM BAPTA										100 uM Pyocyanin pre-treated w/out 10 uM BAPTA						Control	w/out BAPTA	w/ BAPTA
0	1	1	1	1	1	1	1	1	1	1	1	1	1	1	1	1	1	1	1	1	1	1	1	1	1	1				2.68733	4.50013	10.3073
5	1.17555	1.08332	1.03757	1.00265	1.0589	1.01781	1.03562	1.0272	1.06296	1.03403	1.08243	1.05228	1.0461	1.16631	1.15597	1.08306	1.07485	2.39675	1.05526	1.01559	1.03939	1.03846	1.0559	1.0282	1.04031	1.03075				1.52862	3.25387	13.4139
10	1.34441	1.20142	1.08214	1.02992	1.07765	1.06329	1.02903	1.10899	1.03169	1.03197	1.13388	1.00046	1.00869	1.29911	1.30076	1.18255	1.1541	12.7644	6.30928	6.64285	7.56758	7.96546	7.06491	4.1861	5.48258	5.17522				2.0164	7.99552	10.0221
15	1.50102	1.37006	1.18222	1.05359	1.1034	1.09371	1.05629	1.16806	1.13496	1.06841	1.21582	1.07007	1.10694	2.44269	2.17696	3.46127	3.34138	20.0809	8.79078	8.69428	9.31113	9.18577	8.06496	4.94693	7.17059	5.64979				1.25782	8.40196
20	1.59819	1.3693	1.19418	1.01445	1.10896	1.13829	1.08284	1.21845	1.1701	1.10239	1.32288	1.10037	1.14455	3.01886	2.42205	4.61335	4.78932	20.3219	9.33393	8.72769	9.2752	8.81025	7.86387	5.49963	7.89652	5.78534				1.50775	24.4513
25	1.68468	1.34945	1.23628	1.00431	1.15609	1.17232	1.10801	1.26912	1.20201	1.10883	1.37817	1.13245	1.18011	3.2967	2.55374	5.11757	5.54037	21.0362	9.48748	8.93808	9.06863	7.75851	7.83842	5.83859	8.38886	6.03719				1.50328	10.2258
30	1.78271	1.342	1.29355	0.994193	1.15405	1.18537	1.13124	1.32629	1.24369	1.1431	1.41457	1.15481	1.22436	3.5214	2.72348	5.38942	6.0732	21.8122	8.96448	8.7571	8.94594	8.48704	7.38472	6.21708	8.7088	6.35195				1.50659	10.3621
35	1.89084	1.38907	1.33064	1.02069	1.1553	1.20692	1.15339	1.34781	1.29013	1.15097	1.46781	1.1819	1.25398	3.89094	2.92404	5.75082	6.55495	23.2181	9.27844	8.58278	8.84059	8.20618	6.8352	6.65217	9.02595	6.5679				2.05205	9.60818
40	1.97237	1.38259	1.37677	1.0339	1.19557	1.22448	1.18738	1.41913	1.30333	1.18683	1.48876	1.20585	1.27688	3.89576	2.96943	6.16038	6.8447	23.628	9.39924	8.38286	8.58695	7.89908	6.50636	6.95376	9.47566	6.75296				1.85325	9.26098
45	2.04433	1.39927	1.4174	1.00363	1.22174	1.25648	1.19628	1.44248	1.36467	1.21484	1.50584	1.23134	1.30692	4.01388	2.99512	6.4696	7.06112	23.3128	9.24603	8.24627	8.48574	7.74551	7.14363	7.2784	9.82427	6.95047				1.61867	8.35677
50	2.09699	1.44446	1.45587	0.982793	1.24462	1.28568	1.2146	1.4997	1.36559	1.26805	1.52935	1.26471	1.34203	4.15434	3.03594	6.48794	7.19902	23.019	9.38767	8.21599	8.37402	7.63803	7.40734	7.54964	10.0754	7.15992				2.11126
55	2.13917	1.42523	1.50473	1.02912	1.23252	1.25341	1.20957	1.56372	1.44245	1.29039	1.61457	1.28702	1.38376	4.20308	3.02724	6.97125	7.3693	22.5191	9.26446	8.64109	8.27085	7.54213	7.36889	7.8322	10.2413	7.33785				1.64035
60	2.18887	1.43012	1.54407	1.00883	1.23971	1.26936	1.2169	1.59433	1.44985	1.30612	1.65135	1.30373	1.41022	4.24522	2.96538	6.99015	7.45135	22.7106	9.0216	8.74594	8.3014	7.66648	7.36497	7.90241	10.5369	7.51583				1.79025
65	2.22801	1.43519	1.57023	1.02287	1.26756	1.28726	1.23038	1.63487	1.5183	1.33632	1.7143	1.34942	1.42078	4.29534	2.98496	7.06589	7.52471	21.6848	8.81046	8.784	8.31809	7.6337	7.39987	8.31565	10.8801	7.6941
70	2.28579	1.44665	1.60788	1.00364	1.28279	1.30729	1.24512	1.66251	1.53887	1.34363	1.76581	1.37541	1.47351	4.30482	2.98193	7.17999	7.6764	22.7211	8.5061	8.87277	8.25239	7.71031	7.44412	8.54222	11.1457	7.83383
75	2.31308	1.41588	1.64024	1.00925	1.30875	1.33492	1.2791	1.69462	1.57892	1.40945	1.79855	1.39097	1.50106	4.3035	3.02532	7.36517	7.6491	23.1076	9.29478	8.9044	8.30165	7.89284	7.39967	8.74767	11.3232	8.0354
80	2.3712	1.43249	1.60713	1.03087	1.34616	1.35112	1.31026	1.74377	1.6415	1.40108	1.84731	1.42127	1.53401	4.36088	3.04666	7.23845	7.74726	23.1118	9.47227	8.9588	8.3584	7.94249	7.52841	9.04312	11.638	8.25065
85	2.39773	1.45113	1.71521	1.06506	1.36926	1.37666	1.33234	1.79119	1.63462	1.41876	1.91193	1.4455	1.56527	4.36899	3.07426	7.46188	7.78379	23.1956	9.60041	9.1212	8.35974	8.15071	7.51737	8.98259	11.8648	8.43334
90	2.44683	1.43992	1.75536	1.14052	1.43204	1.39262	1.383	1.81889	1.69519	1.45441	1.95497	1.4506	1.5777	4.43258	3.08766	7.64415	7.89262	23.3678	9.64997	9.227	8.51412	8.23562	7.58804	9.41984	12.0562	8.66567
95	2.45369	1.42801	1.78643	1.15284	1.45057	1.42386	1.39189	1.85867	1.6945	1.46703	1.97232	1.47945	1.60826	4.43577	3.1275	7.66746	7.92625	23.3029	9.77188	9.35114	8.59801	8.28894	7.69923	9.56203	12.2326	8.86956
100	2.48318	1.3687	1.80968	1.14707	1.4526	1.44107	1.42458	1.87985	1.74008	1.50573	1.99466	1.50709	1.62925	4.43425	3.13495	7.61693	8.01736	23.3305	9.85487	9.55782	8.7637	8.4628	7.82187	9.65108	12.5405	9.01262
105	2.51154	1.40565	1.83548	1.15596	1.46724	1.43978	1.43081	1.92595	1.77868	1.50366	2.03003	1.53044	1.66115	4.4946	3.14635	7.6715	8.0408	23.1827	9.8854	9.67514	8.88448	8.66556	7.96613	9.84065	12.6329	9.21235
110	2.54897	1.46752	1.90857	1.26821	1.46109	1.44139	1.43572	1.89202	1.79658	1.52961	2.05788	1.55021	1.70284	4.53836	3.20536	7.76939	8.16435	23.2199	9.88203	9.77192	9.03374	8.73728	8.02735	9.82993	12.8104	9.36873
115	2.59137	1.47254	1.9302	1.27158	1.48086	1.47225	1.46403	1.97742	1.82294	1.55496	2.10054	1.57151	1.71928	4.52911	3.23149	7.75472	8.26207	23.5577	9.84121	9.91546	9.27875	8.91218	8.11669	10.0586	12.979	9.54842
120	2.60904	1.47948	1.96267	1.27995	1.4892	1.47537	1.4719	2.00792	1.82003	1.55994	2.12019	1.59738	1.7318	4.54126	3.23853	7.89086	8.32855	24.0662	9.75525	10.1647	9.33077	8.99034	8.20134	10.1651	13.0598	9.71806
125	2.65962	1.51953	2.02095	1.31638	1.50298	1.48946	1.49141	2.01774	1.8091	1.58479	2.06267	1.62657	1.76835	4.53997	3.26538	7.92255	8.32875	24.2216	10.0683	10.2285	9.47309	9.14381	8.24023	10.2537	13.2589	9.91363
130	2.68733	1.52862	2.0164	1.25782	1.50775	1.50328	1.50659	2.05205	1.85325	1.61867	2.11126	1.64035	1.79025	4.50013	3.25387	7.99552	8.40196	24.4513	10.2258	10.3621	9.60818	9.26098	8.35677	10.3073	13.4139	10.0221
135	2.69958	1.53503	2.04207	1.23047	1.51835	1.52237	1.52135	2.07602	1.8695	1.62803	2.13413	1.6533	1.77909	4.48412	3.24208	7.97954	8.53794	24.7326	10.2831	10.5429	9.78056	9.31856	8.44113	10.4031	13.6833	10.1518
140	2.69529	1.49823	2.0598	1.23867	1.52581	1.52691	1.54712	2.13148	1.90631	1.67246	2.12977	1.68959	1.81547	4.52308	3.26031	7.98079	8.56682	25.2188	10.3463	10.8169	9.91135	9.40427	8.56125	10.3259	13.7425	10.3062
145	2.66926	1.5146	2.08787	1.21163	1.52127	1.53029	1.55993	2.14495	1.92881	1.69025	2.1132	1.71613	1.84846	4.50244	3.29146	8.07141	8.61984	25.4093	10.3469	10.9241	9.9517	9.48438	8.69344	10.1991	13.8322	10.4446
Figure 4G																														Figure 4H
Time (minutes)	HBSS (Control)													100 uM 1-hydroxyphenazine pre-treated w/10 uM BAPTA										100 uM 1-hydroxyphenazine pre-treated w/out 10 uM BAPTA						Control	w/out BAPTA	w/ BAPTA
0	1	1	1	1	1	1	1	1	1	1	1	1	1	1	1	1	1	1	1	1	1	1	1	1	1	1				1.95524	7.43953	3.89814
5	1.06298	1.05103	1.02193	1.04089	1.0589	1.01781	1.03562	1.0272	1.06296	1.03403	1.08243	1.05228	1.0461	1.02637	1.01893	1.04224	1.04294	1.05548	1.04577	1.00158	1.04446	1.0615	1.06381	1.04397	1.02834	1.03887				1.45514	5.23856	3.84148
10	1.13332	1.11587	1.06394	1.09646	1.07765	1.06329	1.02903	1.10899	1.03169	1.03197	1.13388	1.00046	1.00869	1.03953	1.02575	1.07164	1.07371	1.04904	1.00381	0.98952	1.02959	0.930864	0.949817	1.04981	0.975639	1.01153				1.55746	9.53419	3.18606
15	1.12386	1.00133	1.01716	1.07487	1.1034	1.09371	1.05629	1.16806	1.13496	1.06841	1.21582	1.07007	1.10694	0.973593	0.882839	0.958789	0.877521	1.0817	1.06794	1.0598	1.14433	1.04933	1.11911	1.09253	1.12019	1.07379				1.66368	5.40899
20	1.22179	1.08661	1.09633	1.14536	1.10896	1.13829	1.08284	1.21845	1.1701	1.10239	1.32288	1.10037	1.14455	1.15939	1.00188	1.22539	1.05376	1.21092	1.16203	1.16709	1.29176	1.12535	1.25781	1.15465	1.27977	1.1048				1.50775	3.77394
25	1.26543	1.11619	1.11805	1.17375	1.15609	1.17232	1.10801	1.26912	1.20201	1.10883	1.37817	1.13245	1.18011	1.34912	1.13732	1.44765	1.18208	1.37927	1.27423	1.29622	1.46826	1.19866	1.38991	1.24862	1.43282	1.12891				1.50328	3.09552
30	1.30448	1.13671	1.14501	1.19071	1.15405	1.18537	1.13124	1.32629	1.24369	1.1431	1.41457	1.15481	1.22436	1.58084	1.30156	1.74068	1.36787	1.55556	1.40031	1.43815	1.64746	1.25287	1.52251	1.36272	1.57449	1.20052				1.50659	3.18023
35	1.34044	1.16657	1.16697	1.22144	1.1553	1.20692	1.15339	1.34781	1.29013	1.15097	1.46781	1.1819	1.25398	1.91458	1.56971	2.13793	1.56868	1.71656	1.52507	1.58275	1.84299	1.32205	1.67409	1.47649	1.72406	1.27922				2.05205	3.84469
40	1.38242	1.17234	1.19348	1.25671	1.19557	1.22448	1.18738	1.41913	1.30333	1.18683	1.48876	1.20585	1.27688	2.38404	1.94959	2.71363	1.78718	1.91097	1.64889	1.71522	2.00856	1.3713	1.78248	1.6175	1.87569	1.37476				1.85325	2.46477
45	1.42819	1.19311	1.21421	1.28882	1.22174	1.25648	1.19628	1.44248	1.36467	1.21484	1.50584	1.23134	1.30692	2.93675	2.34588	3.64941	2.13173	2.09568	1.77289	1.87202	2.17277	1.44545	1.90208	1.74583	2.02659	1.47355				1.61867	3.50187
50	1.48277	1.25477	1.24515	1.30424	1.24462	1.28568	1.2146	1.4997	1.36559	1.26805	1.52935	1.26471	1.34203	3.53425	2.79758	4.89027	2.44686	2.27552	1.88445	1.98541	2.311	1.52126	2.00995	1.84342	2.15085	1.56608				2.11126
55	1.50003	1.27483	1.25144	1.34402	1.23252	1.25341	1.20957	1.56372	1.44245	1.29039	1.61457	1.28702	1.38376	4.07712	3.11003	6.24538	2.72708	2.28422	1.9401	2.09424	2.44155	1.5861	2.11392	1.96961	2.26686	1.63901				1.64035
60	1.53376	1.26569	1.30165	1.35659	1.23971	1.26936	1.2169	1.59433	1.44985	1.30612	1.65135	1.30373	1.41022	4.7704	3.41635	7.64783	3.02673	2.36406	1.96992	2.18014	2.58222	1.67801	2.2562	2.07704	2.38106	1.74328				1.79025
65	1.57411	1.327	1.32404	1.38252	1.26756	1.28726	1.23038	1.63487	1.5183	1.33632	1.7143	1.34942	1.42078	5.5088	3.76468	8.67897	3.3546	2.50225	2.05673	2.27906	2.70436	1.79773	2.41417	2.18488	2.51753	1.84578
70	1.61782	1.33388	1.36363	1.39546	1.28279	1.30729	1.24512	1.66251	1.53887	1.34363	1.76581	1.37541	1.47351	6.17596	4.01518	9.53106	3.66153	2.62135	2.16852	2.39217	2.82356	1.85909	2.52669	2.33232	2.62848	1.94714
75	1.64674	1.3581	1.35412	1.44587	1.30875	1.33492	1.2791	1.69462	1.57892	1.40945	1.79855	1.39097	1.50106	6.65114	4.1386	9.76453	4.00151	2.74647	2.27004	2.48436	2.92413	1.92254	2.63676	2.41033	2.73431	2.0307
80	1.66247	1.3277	1.3783	1.45771	1.34616	1.35112	1.31026	1.74377	1.6415	1.40108	1.84731	1.42127	1.53401	6.99212	4.41424	9.79963	4.29907	2.87616	2.36519	2.56891	3.04319	2.01355	2.74322	2.59756	2.84905	2.16918
85	1.71026	1.3477	1.37922	1.47239	1.36926	1.37666	1.33234	1.79119	1.63462	1.41876	1.91193	1.4455	1.56527	7.60534	4.75238	9.95879	4.65661	2.99484	2.43729	2.63821	3.14334	2.07072	2.85054	2.69354	2.95893	2.28684
90	1.73361	1.37307	1.42058	1.49594	1.43204	1.39262	1.383	1.81889	1.69519	1.45441	1.95497	1.4506	1.5777	7.98874	4.94604	10.3581	4.87101	3.11884	2.59053	2.72476	3.26967	2.1239	2.94158	2.84508	3.07966	2.39922
95	1.77574	1.42289	1.44286	1.51525	1.45057	1.42386	1.39189	1.85867	1.6945	1.46703	1.97232	1.47945	1.60826	7.45205	5.03616	10.1833	5.12521	3.25586	2.69407	2.80099	3.32343	2.15537	2.9926	2.93485	3.18429	2.50468
100	1.8186	1.39568	1.43734	1.5451	1.4526	1.44107	1.42458	1.87985	1.74008	1.50573	1.99466	1.50709	1.62925	7.05938	5.32207	9.90577	5.26883	3.33591	2.77951	2.88333	3.38761	2.25328	3.10002	3.11337	3.27428	2.5771
105	1.85579	1.40934	1.48476	1.55393	1.46724	1.43978	1.43081	1.92595	1.77868	1.50366	2.03003	1.53044	1.66115	6.87415	5.48006	10.4738	5.45725	3.41824	2.84548	2.92565	3.48273	2.27199	3.17695	3.21039	3.3596	2.6899
110	1.88846	1.4151	1.49256	1.58204	1.46109	1.44139	1.43572	1.89202	1.79658	1.52961	2.05788	1.55021	1.70284	7.07953	5.32515	10.2071	5.40752	3.49848	2.88693	2.98478	3.57269	2.31732	3.26139	3.28623	3.45678	2.77141
115	1.89716	1.45199	1.46277	1.6324	1.48086	1.47225	1.46403	1.97742	1.82294	1.55496	2.10054	1.57151	1.71928	7.28936	5.29855	9.98962	5.45663	3.52862	2.96713	3.03395	3.63089	2.37343	3.34005	3.49999	3.57647	2.84893
120	1.95717	1.45697	1.51227	1.62213	1.4892	1.47537	1.4719	2.00792	1.82003	1.55994	2.12019	1.59738	1.7318	7.2488	5.37662	9.81628	5.36786	3.68038	3.01379	3.09299	3.72912	2.3564	3.36034	3.63446	3.63415	2.99803
125	1.95047	1.47693	1.51485	1.65007	1.50298	1.48946	1.49141	2.01774	1.8091	1.58479	2.06267	1.62657	1.76835	7.41043	5.34861	9.88273	5.31733	3.71917	3.055	3.12511	3.7955	2.41295	3.4659	3.75643	3.75463	3.07874
130	1.95524	1.45514	1.55746	1.66368	1.50775	1.50328	1.50659	2.05205	1.85325	1.61867	2.11126	1.64035	1.79025	7.43953	5.23856	9.53419	5.40899	3.77394	3.09552	3.18023	3.84469	2.46477	3.50187	3.89814	3.84148	3.18606
135	1.99558	1.46879	1.54852	1.6995	1.51835	1.52237	1.52135	2.07602	1.8695	1.62803	2.13413	1.6533	1.77909	7.5189	5.375	9.95198	5.50354	3.85866	3.18355	3.22302	3.9256	2.49337	3.6128	4.05987	3.92577	3.31053
140	2.02763	1.4645	1.57866	1.75552	1.52581	1.52691	1.54712	2.13148	1.90631	1.67246	2.12977	1.68959	1.81547	7.59712	5.29702	9.89937	5.62065	3.90345	3.20554	3.29544	4.01938	2.51914	3.67206	4.18329	4.00868	3.46313
145	2.04523	1.46419	1.56507	1.79204	1.52127	1.53029	1.55993	2.14495	1.92881	1.69025	2.1132	1.71613	1.84846	7.70837	5.29049	9.85194	5.71005	3.95977	3.23263	3.33199	4.06433	2.55603	3.69772	4.36651	4.09991	3.59259
[truncated: 57 more columns]

## Sheet: Figure 5
Figure 5A							Figure 5B						Figure 5C
Control	100 uM Pyo	50 uM Pyo	10 uM Pyo	1 uM Pyo			Control	100 uM Pyo	50 uM Pyo	10 uM Pyo			Control	100 uM Pyo	50 uM Pyo	10 uM Pyo
1.41156	0.367012	0.404747	0.470278	0.800827			1.0583	0.588628	0.651654	1.16646			1.34368	0.472603	0.495195	0.740544
1.14308	0.40461	0.398973	0.484986	0.697907			0.556655	0.458165	0.483938	0.727128			0.784341	0.576357	0.518739	0.928196
0.472096	0.456476	0.404149	0.729145	0.932912			1.21707	0.474078	0.461955	0.734246			0.871978	0.563485	0.582388	0.773157
0.973259							1.16798	0.436547	0.485912	0.768832
Figure 5D						Figure 5E						Figure 5F
Control	100 uM 1-HP	50 uM 1-HP	10 uM 1-HP			Control	100 uM 1-HP	50 uM 1-HP	10 uM 1-HP			Control	100 uM 1-HP	50 uM 1-HP	10 uM 1-HP
1.27479	0.448545	0.556096	0.715046			0.90883	0.450039	0.489189	0.844192			1.29877	0.691222	0.941222	0.886712
0.799394	0.232533	0.364145	0.553349			0.628301	0.541563	0.657835	0.868246			0.725015	0.685098	0.866667	1.07275
0.925819	0.291816	0.32502	0.922525			1.29571	0.560034	0.700509	0.971935			0.976212	0.569535	0.702053	0.802243
						1.16716	0.770444	1.00677	1.00839
Figure 5G	Non-CF			CF					Figure 5I	Non-CF			CF
Control	100 uM Pyo	50 uM Pyo	10 uM Pyo	100 uM Pyo	50 uM Pyo	10 uM Pyo			Control	100 uM Pyo	50 uM Pyo	10 uM Pyo	100 uM 1-HP	50 uM 1-HP	10 uM 1-HP
1.11031	0.803944	0.811443	0.883883	0.73677	0.713233	0.883282			1.08726	1.04036	1.00083	1.06187	0.872346	0.866546	0.914095
1.08696	0.763127	0.818121	0.93413	0.751625	0.689219	0.743969			1.06715	1.09611	0.987393	1.13706	0.965727	0.871142	0.907495
0.802729	0.894656	0.90578	1.08824	0.660787	0.641226	0.670737			0.84559	0.900536	1.06764	0.993661	0.952892	0.844765	0.941665

## Sheet: Figure 6
Figure 6A
ATF6			EDEM1			EDEM2			EDEM3
Control	100 uM Pyo	50 uM Pyo	Control	100 uM Pyo	50 uM Pyo	Control	100 uM Pyo	50 uM Pyo	Control	100 uM Pyo	50 uM Pyo
0.988252	0.531448	1.11651	0.988252	0.560583	0.785128	0.988252	0.30397	0.615146	0.988252	0.389043	1.01045
0.981104	0.635957	1.17121	0.981104	0.428985	1.20999	0.981104	0.445346	0.824162	0.981104	0.340801	0.927874
1.00203	0.484645	1.1235	1.00203	0.464902	1.08523	1.00203	0.0086625	0.0201092	1.00203	0.288172	0.723468
0.979654	0.295863	0.613868	0.979654	0.380245	0.999307	0.979654	0.02747	0.4938	0.979654	0.283025	0.676893
1.04896		0.557097	1.04896		0.37579	1.04896		0.0421887	1.04896		0.254723
Figure 6B
ATF6			EDEM1			EDEM2			EDEM3
Control	100 uM Pyo	50 uM Pyo	Control	100 uM Pyo	50 uM Pyo	Control	100 uM Pyo	50 uM Pyo	Control	100 uM Pyo	50 uM Pyo
0.975763	0.535746	0.361025	0.975763	0.52823	0.410444	0.975763	0.737429	0.501111	0.975763	0.553206	0.523103
0.949904	0.373978	0.331782	0.949904	0.256548	0.324006	0.949904	0.938007	0.669959	0.949904	0.271413	0.361486
1.07433	0.435936	0.168914	1.07433	0.219775	0.251745	1.07433	0.451538	0.147858	1.07433	0.310087	0.193058
Figure 6C
ATF6			EDEM1			EDEM2			EDEM3
Control	100 uM Pyo	50 uM Pyo	Control	100 uM Pyo	50 uM Pyo	Control	100 uM Pyo	50 uM Pyo	Control	100 uM Pyo	50 uM Pyo
0.928209	1.82121	1.42225	0.928209	1.85569	1.15154	0.928209	1.44633	1.29551	0.928209	1.13359	0.961433
0.876871	2.31168	0.956624	0.876871	2.70108	1.96612	0.876871	1.38946	1.13567	0.876871	1.59011	0.603973
1.19492	0.114508	0.158717	1.19492	0.579508	0.625043	1.19492	0.0940392	0.189303	1.19492	0.113794	0.13991
Figure 6D
ATF6			EDEM1			EDEM2			EDEM3
Control	100 uM Pyo	50 uM Pyo	Control	100 uM Pyo	50 uM Pyo	Control	100 uM Pyo	50 uM Pyo	Control	100 uM Pyo	50 uM Pyo
1.00046	3.24453	4.96363	1.00001	1.60302	1.35343	1.00021	4.35617	5.76536	0.999965	1.00657	1.10935	Patient 1
0.999861	4.30553	2.08866	0.999889	3.84514	2.49474	1.0003	1.01412	1.54396	0.999936	2.46205	2.31909	Patient 2
0.999978	1.26667	0.655083	1.00026	1.68472	1.0584	1.0003	1.0353	0.808606	1.00015	1.06818	0.568177	Patient 3
Figure 6E					Figure 6F
RPMI2650	Submerged HNEC				Negative Control	Control w/10 uM Ceapin	100 uM Pyo	50 uM Pyo	10 uM Pyo
0.0339976	0.116352	Patient 1			0.928875	1.15401	0.667494	0.673564	0.747779
0.0467308	0.173005	Patient 2			1.02042	1.02609	0.573787	0.633983	0.718568
0.0236064	0.0565204	Patient 3			0.921094	0.819901	0.542249	0.637154	0.740913
0.0488301
0.0237678
0.0215264
Figure 6G
RPMI2650				Submerged HNEC
Control	50 uM Pyo	10 uM Pyo	1 uM Pyo	Control	50 uM Pyo	10 uM Pyo	1 uM Pyo
19.518	19.724	19.163	20.371	18.439	17.738	17.747	16.776	Patient 1 sample 1
19.631	18.89	18.041	21.023	19.142	17.381	18.476	18.159	Patient 2 sample 1
21.152	20.892	21.442	21.443	20.615	17.251	19.733	20.72	Patient 3 sample 1
20.707	21.009	20.783	21.733	18.375	18.031	18.904	18.774	Patient 1 sample 2
21.082	20.181	19.323	21.557	21.055	19.111	19.848	20.151	Patient 2 sample 2
20.422	19.956	20.778	20.746	19.256	15.814	18.03	18.976	Patient 3 sample 2
Figure 6H
SCC-47			NCI-H520			HNEC ALI
Control	100 uM Pyo	50 uM Pyo	Control	100 uM Pyo	50 uM Pyo	Control	100 uM Pyo	50 uM Pyo
20.401	19.765	19.931	19.159	17.981	17.874	21.195	19.22	20.085	Patient 1
18.579	20.192	18.938	19.116	17.226	17.491	21.443	18.789	21.045	Patient 2
22.472	22.093	22.96	22.726	22.775	22.908	20.528	18.02	19.218	Patient 3
Figure 6I
NCI-H520		RPMI2650		Submerged HNEC
Control	150 uM Pyo	Control	150 uM Pyo	Control	150 uM Pyo
127.759	149.247	118.606	145.235	134.177	235.63	Patient 1
139.518	166.419	119.804	128.441	135.731	207.263
125.299	147.324	127.525	134.567	135.18	210.261
144.618	136.543	136.087	135.004	137.194	177.494
				138.215	214.429	Patient 2
				137.334	191.333
				129.802	205.12
				135.876	191.307
				153.318	230.823	Patient 3
				146.591	275.615
				137.705	253.149
				136.887	341.571

## Sheet: Figure 7
Figure 7A
Time (seconds)	HBSS (Control)						300 uM Pyocyanin			300 uM 1-hydroxyphenazine			100 uM Pyocyanin			300 uM Pyocyanin + 1-hydroxyphenazine			Extracted pyocyanin
0	1	1	1	1	1	1	1	1	1	1	1	1	1	1	1	1	1	1	1	1	1
10	1.00018	0.9987	0.998986	1.00946	0.998632	0.996645	1.00131	0.999298	1.00001	1.00215	1.00062	1.00338	1.00244	0.996779	0.99793	0.997874	0.998976	0.999322	0.996932	0.999154	0.998737
20	1.00102	0.997826	0.998365	1.01225	0.999126	0.994688	1.00401	0.999026	0.999847	1.00429	1.00067	1.00638	1.0052	0.994227	0.997096	0.997133	0.998327	0.999042	0.995476	0.99842	0.997502
30	1.00188	0.996795	0.997974	1.01378	0.999447	0.992785	1.00575	0.998697	0.999337	1.00589	1.00097	1.00941	1.0081	0.991624	0.995917	0.997128	0.997847	0.998548	0.995103	0.997139	0.996073
40	1.00275	0.996058	0.997385	1.01505	1.00003	0.990555	1.00753	0.998216	0.998823	1.00762	1.0013	1.01202	1.01106	0.989458	0.995472	0.996877	0.997337	0.998219	0.993632	0.996409	0.994772
50	1.00307	0.994476	0.996271	1.01573	1.00035	0.987763	1.00813	0.997499	0.997888	1.0089	1.00095	1.01382	1.0131	0.986453	0.991839	0.995775	0.996665	0.997247	1.26487	0.995853	0.992719
60	0.972458	1.00853	1.03444	1.01552	1.00464	0.982763	0.961405	0.973271	0.955522	0.848714	0.829824	0.910303	1.02344	0.998026	1.06008	0.831626	0.80972	0.971346	1.36712	0.896618	0.938136
70	1.00523	1.01229	1.05216	1.02213	1.00726	0.980563	0.931794	0.964355	0.948286	0.847583	0.820646	0.900559	1.03022	0.998775	1.06306	0.792975	0.799548	0.941383	1.38005	0.941256	0.962513
80	1.0279	1.01745	1.05098	1.01981	1.02824	0.978958	0.917154	0.957192	0.941482	0.847813	0.813654	0.893804	1.04392	0.998674	1.06627	0.764041	0.795478	0.924801	1.36861	0.949665	0.97416
90	1.03992	1.02432	1.04644	1.01948	1.01144	0.978504	0.909068	0.95106	0.935189	0.848099	0.807316	0.889533	1.05558	0.993254	1.06667	0.741488	0.792305	0.909584	1.35746	0.956343	0.977889
100	1.0455	1.03359	1.04063	1.01929	1.01195	0.977639	0.903142	0.946038	0.93006	0.848622	0.802198	0.887727	1.06609	0.989154	1.06598	0.724236	0.789564	0.895437	1.34941	0.964672	0.978429
110	1.04783	1.04368	1.03383	1.01972	1.012	0.977253	0.898266	0.941878	0.925942	0.848887	0.797765	0.887559	1.0755	0.987995	1.06555	0.710927	0.787211	0.882369	1.34399	0.971507	0.977854
120	1.04822	1.0534	1.02632	1.01889	1.01156	0.977673	0.893548	0.938409	0.922901	0.849303	0.793747	0.888131	1.08284	0.986868	1.06573	0.700133	0.785477	0.870373	1.3496	0.977477	0.976322
130	1.04764	1.05981	1.01834	1.01769	1.03017	0.977724	0.890038	0.936064	0.921772	0.849222	0.791552	0.889131	1.08865	0.985453	1.06571	0.691469	0.784814	0.859971	1.34332	0.979935	0.97491
140	1.04678	1.06335	1.01079	1.01682	1.01141	0.977225	0.887599	0.93521	0.922732	0.84906	0.791648	0.889806	1.09225	0.983673	1.06408	0.684685	0.784741	0.851132	1.32962	0.979125	0.974597
150	1.04621	1.06474	1.00376	1.01677	1.00995	0.97593	0.886496	0.936586	0.926863	0.848732	0.793686	0.890532	1.09676	0.980981	1.06174	0.679485	0.784886	0.843614	1.30927	0.976558	0.972557
160	1.04585	1.06445	0.997136	1.01628	1.00936	0.973931	0.88685	0.93993	0.934825	0.848839	0.79711	0.891618	1.10021	0.977892	1.0588	0.675705	0.784899	0.837421	1.30369	0.974212	0.969068
170	1.04551	1.06358	0.991793	1.01557	1.00639	0.971502	0.888254	0.945065	0.948424	0.848623	0.800229	0.893498	1.10324	0.975387	1.05558	0.672748	0.785264	0.832278	1.28708	0.970616	0.96202
180	1.04682	1.06293	0.986999	1.01928	1.02113	0.967939	0.891324	0.952465	0.969137	0.848491	0.803178	0.896665	1.10655	0.9737	1.05249	0.670674	0.785162	0.827938	1.26583	0.963829	0.953379
190	1.04724	1.06265	0.98287	1.01381	1.00182	0.966214	0.895568	0.962187	0.996946	0.848275	0.805679	0.900721	1.11024	0.972523	1.04974	0.669156	0.784592	0.824646	1.24961	0.956406	0.945257
200	1.04789	1.06214	0.979471	1.01312	0.999732	0.963784	0.901151	0.975008	1.02707	0.84812	0.808039	0.905268	1.11355	0.971788	1.04603	0.66857	0.783767	0.822018	1.23654	0.950868	0.938218
210	1.04923	1.06155	0.976932	1.01218	0.997911	0.961881	0.90599	0.990907	1.04733	0.84788	0.81009	0.91026	1.11665	0.971156	1.04287	0.668417	0.782685	0.819952	1.2232	0.943025	0.932369
220	1.0501	1.06094	0.975146	1.01155	0.995988	0.959634	0.909854	1.0089	1.04209	0.847622	0.812103	0.914998	1.12041	0.970063	1.04012	0.66873	0.780808	0.818677	1.2136	0.933787	0.92794
230	1.05065	1.06073	0.973876	1.01036	1.00999	0.957426	0.910416	1.02694	1.00807	0.847152	0.814334	0.919719	1.12563	0.969153	1.0368	0.669717	0.77881	0.817304	1.19815	0.923141	0.925173
240	1.05144	1.06047	0.973224	1.00914	0.990662	0.955532	0.905669	1.04018	0.962561	0.846806	0.815373	0.92456	1.1309	0.968145	1.03304	0.671145	0.776663	0.816237	1.18103	0.913688	0.92413
250	1.05385	1.06018	0.972748	1.00933	0.989537	0.953434	0.894705	1.04375	0.920564	0.846447	0.816966	0.929898	1.13771	0.967474	1.03192	0.672845	0.775322	0.815119	1.16555	0.905661	0.926553
260	1.05626	1.06038	0.972861	1.01022	1.00048	0.951696	0.875484	1.03577	0.887001	0.846401	0.818627	0.935378	1.14465	0.96694	1.03035	0.675684	0.774843	0.814091	1.14918	0.900815	0.933625
270	1.05871	1.06039	0.973041	1.00818	0.985867	0.949697	0.850911	1.02033	0.862906	0.846852	0.820225	0.941339	1.15288	0.966705	1.02917	0.679618	0.775616	0.813309	1.12919	0.900849	0.941265
280	1.06184	1.06052	0.973668	1.00785	0.984521	0.947756	0.826557	1.00405	0.846305	0.848238	0.821966	0.947932	1.16246	0.966705	1.02861	0.684768	0.776817	0.812503	1.11032	0.896357	0.944348
290	1.0647	1.06059	0.974091	1.0079	0.983513	0.946495	0.808987	0.989358	0.835015	0.850098	0.823567	0.954724	1.17339	0.966874	1.02839	0.691418	0.777649	0.812061	1.09749	0.891889	0.944865
300	1.06685	1.06038	0.975062	1.00747	0.982089	0.944695	0.798348	0.976577	0.826857	0.852733	0.824599	0.962017	1.18608	0.967621	1.02878	0.700627	0.778572	0.812014	1.08511	0.889291	0.944257
310	1.06971	1.06027	0.97596	1.00734	0.995101	0.942789	0.793388	0.96514	0.820912	0.855808	0.826091	0.969485	1.20003	0.968178	1.02949	0.712376	0.779933	0.812158	1.07656	0.886914	0.943985
320	1.07213	1.05991	0.976885	1.00654	0.978566	0.941127	0.791498	0.954738	0.816555	0.859117	0.827397	0.977559	1.21449	0.968944	1.03097	0.726125	0.780849	0.812748	1.06896	0.884587	0.943867
330	1.07453	1.05971	0.977788	1.00622	0.978367	0.939542	0.792369	0.945249	0.813052	0.862126	0.828817	0.9857	1.22793	0.969647	1.0329	0.74087	0.781398	0.813568	1.05895	0.883719	0.944159
340	1.07697	1.05906	0.978699	1.0052	0.993493	0.93808	0.794331	0.937001	0.809566	0.86492	0.830137	0.994232	1.23916	0.970698	1.03529	0.75506	0.781922	0.814686	1.05007	0.885167	0.94511
350	1.07894	1.05859	0.979341	1.00463	0.97562	0.936667	0.796656	0.929058	0.806441	0.867723	0.831239	1.00266	1.24724	0.971619	1.03816	0.765813	0.782562	0.815576	1.04354	0.887793	0.945653
360	1.08159	1.05789	0.980121	1.00384	0.974368	0.934937	0.799134	0.922388	0.803286	0.870309	0.832248	1.01072	1.25207	0.972784	1.04149	0.771444	0.783433	0.816286	1.03872	0.89187	0.945909
370	1.08371	1.05705	0.981061	1.00324	0.984384	0.933161	0.802665	0.91667	0.800214	0.872591	0.833223	1.01853	1.25259	0.97397	1.04533	0.77293	0.784111	0.81684	1.03652	0.897048	0.946373
380	1.08597	1.0562	0.981894	1.00268	0.97273	0.931899	0.805233	0.911462	0.797028	0.874638	0.833783	1.02512	1.2494	0.975176	1.04923	0.772529	0.78493	0.817312	1.03659	0.902982	0.946983
390	1.08804	1.05496	0.982619	1.00161	0.973374	0.930497	0.807261	0.907387	0.793752	0.876538	0.834399	1.03087	1.24155	0.976307	1.05365	0.771612	0.78648	0.817571	1.034	0.908703	0.947788
400	1.08947	1.05374	0.983483	1.00082	0.969866	0.92906	0.808248	0.903848	0.790307	0.87849	0.835132	1.0356	1.23025	0.977258	1.05817	0.770799	0.788261	0.817483	1.03112	0.914825	0.948291
410	1.09016	1.05201	0.984336	1.00056	0.969024	0.92736	0.808012	0.90068	0.786772	0.880461	0.835988	1.03836	1.21587	0.978251	1.0629	0.769888	0.790307	0.817617	1.0283	0.919873	0.948761
420	1.09096	1.05037	0.985382	1.00038	0.984543	0.925584	0.806557	0.897959	0.783367	0.882346	0.836578	1.03953	1.19863	0.979069	1.06773	0.769313	0.792412	0.817614	1.0266	0.924389	0.949075
430	1.09245	1.04854	0.986211	1.00017	0.966801	0.923779	0.803901	0.895664	0.780669	0.884387	0.836609	1.03895	1.18037	0.979289	1.0724	0.768631	0.795305	0.817384	1.02674	0.928519	0.949246
440	1.09358	1.0467	0.987265	1.00048	0.965335	0.921922	0.801472	0.893686	0.77855	0.886174	0.837559	1.03656	1.16145	0.979747	1.07719	0.768115	0.797724	0.817009	1.02574	0.932314	0.949251
450	1.09472	1.04462	0.988326	1.00094	0.975433	0.920079	0.798475	0.892035	0.77719	0.888186	0.837824	1.03243	1.14338	0.979949	1.08178	0.768067	0.799905	0.816701	1.02459	0.934072	0.948742
460	1.09566	1.04258	0.989412	1.00154	0.963179	0.91877	0.79621	0.890302	0.776195	0.890103	0.83814	1.02665	1.12571	0.979787	1.08648	0.768047	0.801158	0.816307	1.02386	0.933669	0.948292
470	1.09675	1.04028	0.990359	1.00231	0.96538	0.916789	0.794219	0.888623	0.775273	0.892471	0.838657	1.01995	1.11006	0.979704	1.09134	0.768191	0.802008	0.81604	1.02303	0.931443	0.947943
480	1.09794	1.03788	0.991183	1.00283	0.961477	0.915103	0.793206	0.887142	0.77425	0.89463	0.838877	1.01222	1.09607	0.979343	1.09625	0.768492	0.802192	0.815822	1.02264	0.927804	0.94763
490	1.09895	1.03553	0.992072	1.00178	0.960118	0.913519	0.793368	0.885154	0.772752	0.896772	0.83936	1.00377	1.08404	0.979102	1.10054	0.768983	0.801564	0.815535	1.02272	0.922648	0.946945
500	1.09948	1.03307	0.992907	1.00083	0.975738	0.91184	0.792263	0.883434	0.771076	0.89901	0.839552	0.9944	1.07405	0.978827	1.10492	0.769072	0.80119	0.815497	1.02284	0.917167	0.946292
510	1.09906	1.03055	0.993674	1.00055	0.958081	0.910108	0.791501	0.881215	0.769005	0.901016	0.839728	0.984944	1.06554	0.978956	1.1089	0.769263	0.800347	0.815724	1.02321	0.913928	0.945199
520	1.09847	1.02809	0.994298	1.00382	0.956498	0.908481	0.791023	0.879241	0.76707	0.902868	0.839839	0.975027	1.05847	0.979018	1.11276	0.769486	0.799757	0.815826	1.02355	0.913018	0.943913
530	1.09813	1.02566	0.994925	1.00141	0.968388	0.907312	0.790704	0.877465	0.764753	0.904603	0.839884	0.964837	1.05272	0.979288	1.11667	0.769523	0.799234	0.815957	1.02429	0.91254	0.942849
540	1.09754	1.02331	0.995548	1.00174	0.955346	0.904835	0.79037	0.875529	0.76248	0.906098	0.839901	0.954788	1.04799	0.979627	1.12021	0.770282	0.798715	0.815952	1.0249	0.912565	0.942045
550	1.09699	1.02072	0.996225	1.00263	0.957034	0.903052	0.789737	0.873518	0.760273	0.907823	0.840065	0.944773	1.04417	0.980074	1.12378	0.771195	0.798283	0.815979	1.02584	0.913638	0.941391
560	1.09608	1.01794	0.996854	1.00283	0.953184	0.901252	0.788924	0.871614	0.757725	0.909207	0.840346	0.934533	1.04152	0.980668	1.12688	0.771455	0.797848	0.815905	1.02681	0.915049	0.941046
570	1.09514	1.01563	0.997594	1.00207	0.951941	0.899385	0.787932	0.869888	0.75535	0.910445	0.840116	0.924536	1.03942	0.981358	1.13037	0.771456	0.797055	0.815951	1.02761	0.917178	0.940809
580	1.09381	1.01317	0.998025	1.00223	0.967934	0.89753	0.787076	0.868389	0.753231	0.9117	0.840051	0.914915	1.038	0.982303	1.13364	0.771596	0.796523	0.815857	1.02842	0.919304	0.941042
590	1.09201	1.01055	0.998513	1.00184	0.951004	0.895732	0.786129	0.86712	0.751236	0.912932	0.839831	0.905575	1.03731	0.982975	1.1371	0.771271	0.795868	0.815746	1.02963	0.921693	0.941465
600	1.09002	1.00755	0.999013	1.00143	0.949685	0.893837	0.785116	0.866067	0.749034	0.914053	0.839756	0.896455	1.03674	0.98362	1.14021	0.771019	0.795075	0.815474	1.03079	0.924109	0.942163
610	1.08743	1.00529	0.999619	1.00062	0.948396	0.892285	0.784147	0.865159	0.747	0.915088	0.839721	0.887732	1.03722	0.984735	1.14338	0.770998	0.794228	0.815451	1.0315	0.925695	0.942761
620	1.08463	1.0027	0.999991	1.0028	0.947905	0.891098	0.782996	0.8649	0.74525	0.916147	0.839532	0.879171	1.03782	0.985777	1.14601	0.770231	0.793087	0.815534	1.0346	0.926678	0.943489
630	1.0816	1.00033	1.00058	1.00339	0.964186	0.889467	0.782048	0.863869	0.742842	0.917115	0.839931	0.871076	1.03848	0.986775	1.14902	0.769256	0.792319	0.815479	1.03672	0.927864	0.944174
640	1.07858	0.997699	1.00107	1.0044	0.946044	0.888092	0.781299	0.863537	0.74086	0.918226	0.840065	0.863336	1.03939	0.987819	1.15165	0.768567	0.791237	0.81551	1.03639	0.928868	0.944433
650	1.07472	0.995075	1.00069	1.00392	0.945076	0.886524	0.780488	0.8627	0.738131	0.918534	0.838679	0.855614	1.03981	0.987839	1.15448	0.767354	0.789869	0.815035	1.03586	0.930963	0.945095
660	1.2039	1.32656	1.23276	1.19667	1.26734	1.16007	0.985509	1.23429	1.01155	1.17826		1.1122	1.21489	1.07709	1.29769	1.08839	0.925849	0.916511	1.34935	1.38804	1.29358
670	1.21005	1.31309	1.20902	1.13211	1.1884	1.09709	1.17463	1.3844	1.01522	1.20511		1.14317	1.25213	1.06214	1.33513	1.16597	0.985762	0.955521	1.41109	1.43114	1.29195
680	1.16907	1.23765	1.15523	1.11111	1.15373	1.05486	1.09153	1.3013	0.951545	1.15853		1.07878	1.20147	1.05954	1.29975	1.13081	0.945856	0.945743	1.34739	1.2815	1.21804
690	1.17147	1.22129	1.12545	1.09402	1.13317	1.04035	1.03304	1.22548	0.911178	1.13003		1.02992	1.18171	1.07555	1.27136	1.07593	0.910515	0.930042	1.28178	1.15734	1.15146
700	1.15176	1.20541	1.10834	1.15636	1.11915	1.02954	1.01136	1.18081	0.881374	1.1124		0.99341	1.17792	1.08641	1.25438	1.02618	0.88715	0.915823	1.23509	1.08769	1.09752
710	1.13001	1.19268	1.09649		1.10983	1.0216	1.00043	1.15694	0.859695	1.0999		0.967845	1.17677	1.08469	1.24291	0.992412	0.870657	0.905674	1.20498	1.04733	1.06226
720	1.11291	1.1826	1.08752		1.10966	1.01534	0.995073	1.13921	0.850217	1.09016		0.9512	1.18029	1.07941	1.23313	0.971515	0.859469	0.899916	1.18454	1.02124	1.04213
730	1.09908	1.16989	1.08046		1.09764	1.01336	0.990333	1.12608	0.848849	1.08076		0.936301	1.17922	1.073	1.22468	0.959633	0.851785	0.897744	1.16964	1.00261	1.03224
740	1.09014	1.15814	1.07489		1.08381	1.00969	0.986463	1.12139	0.849055	1.07168		0.920781	1.18063	1.06635	1.21716	0.954998	0.846289	0.897381	1.1573	0.990298	1.02234
750	1.0824	1.15059	1.06978		1.08039	1.0055	0.981996	1.12028	0.847432	1.06404		0.90718	1.18082	1.06086	1.21098	0.952676	0.842251	0.898081	1.14667	0.981565	1.0149
760	1.07609	1.1434	1.06421		1.0716	1.00091	0.976558	1.11751	0.845121	1.05786		0.896615	1.17939	1.05767	1.20572	0.951838	0.839439	0.899826	1.13748	0.976229	1.01049
770	1.06829	1.13742	1.05877		1.06781	0.995946	0.971195	1.11297	0.844438	1.05374		0.887692	1.17633	1.05626	1.20123	0.951043	0.837207	0.902112	1.13006	0.973175	1.00678
780					1.06181	0.990991				1.13282	0.9544	1.02336	0.935079	0.97688	0.986646	1.13282	0.9544	1.02336	0.935079	0.97688	0.986646
Figure 7B																Figure 7C
Time (seconds)	HBSS (Control)			300 uM Pyocyanin			300 uM 1-hydroxyphenazine			100 uM Pyocyanin						Non-CF						CF
0	1	1	1	1	1	1	1	1	1	1	1	1				Control	300 uM Pyo	300 uM 1-HP	100 uM Pyo	300 uM pyo + 1-HP	Extracted pyo	Control	300 uM Pyo	300 uM 1-HP	100 uM Pyo
10	0.998865	0.999002	0.999841	0.999951	0.999917	0.999381	0.999664	0.997747	0.999434	1.00089	0.999904	0.99518				1.07472	0.780488	1.03981	0.918534	0.767354	1.03586	1.02757	1.07079	0.808465	0.979764	Patient 1
20	0.998979	0.998461	0.999967	1.00018	1.00063	0.998776	0.999602	0.99744	0.998964	1.00147	1.00009	1.00009				0.995075	0.8627	0.987839	0.838679	0.789869	0.930963	0.965511	0.949564	0.905988	1.06025	Patient 2
30	0.999374	0.998351	0.999593	1.00035	1.00183	0.998357	0.999573	0.996977	0.998516	1.00208	1.00012	1.00012				1.00069	0.738131	1.15448	0.855614	0.815035	0.945095	1.0427	0.939603	0.916651	1.01964	Patient 3
40	0.999535	0.998321	0.999448	1.00043	1.00336	0.998327	0.999597	0.997572	0.997947	1.00223	1.00036	1.00423				1.15636
50	0.99922	0.997273	0.99707	0.99983	1.00356	0.997734	0.999155	0.99696	0.995756	1.00151	1.0005	0.997413				1.11915
60	1.01354	0.9433	1.0493	1.00882	0.935888	0.944669	0.956165	0.865637	1.05736	0.997253	0.974096	0.837919				1.02954
70	1.014	0.945373	1.08024	1.00299	0.91817	0.929658	0.948815	0.860712	1.02013	0.987885	0.949616	0.788622
80	1.01428	0.952102	1.10092	1.00083	0.909702	0.920372	0.942892	0.859897	1.00358	0.984359	0.937291	0.800983
90	1.01487	0.964085	1.10865	0.999179	0.907075	0.915775	0.937245	0.861515	0.994366	0.982264	0.93906	0.827102
100	1.01556	0.977287	1.10837	0.997729	0.906884	0.913724	0.93149	0.862449	0.987861	0.980703	0.93649	0.826187
110	1.0158	0.983745	1.10373	0.996728	0.908953	0.912636	0.924911	0.866738	0.982308	0.979676	0.935387	0.836648
120	1.01622	0.984824	1.0991	0.995776	0.912745	0.912278	0.917469	0.875039	0.977313	0.979067	0.936422	0.806798
130	1.01637	0.983953	1.09489	0.9948	0.915956	0.912335	0.910473	0.88264	0.972621	0.978861	0.938743	0.816481
140	1.01649	0.982372	1.09279	0.994024	0.918728	0.912539	0.904027	0.887831	0.968334	0.97928	0.942229	0.81689
150	1.01667	0.980957	1.09137	0.993501	0.92168	0.912959	0.897918	0.889423	0.964514	0.980148	0.946361	0.815704
160	1.01674	0.979043	1.08997	0.993168	0.925153	0.913606	0.891917	0.889722	0.960989	0.980786	0.950101	0.873322
170	1.01689	0.9773	1.08817	0.993097	0.929673	0.914027	0.886406	0.889273	0.957475	0.980366	0.954322	0.882236
180	1.01712	0.975828	1.08521	0.993427	0.932682	0.914718	0.881156	0.888142	0.954371	0.979527	0.958643	0.873638
190	1.01743	0.97435	1.08351	0.99359	0.935974	0.915342	0.876191	0.887444	0.95178	0.978539	0.963719	0.894552
200	1.01784	0.973001	1.08169	0.994257	0.93935	0.916151	0.871388	0.886193	0.949321	0.97794	0.967817	0.899393
210	1.01829	0.971415	1.07965	0.994866	0.942296	0.917051	0.866722	0.885054	0.947209	0.977222	0.971266	0.898556
220	1.01865	0.970415	1.07746	0.996076	0.943629	0.917655	0.86264	0.884479	0.94497	0.977017	0.975383	0.903531
230	1.0194	0.968467	1.07563	0.997068	0.942898	0.918716	0.858333	0.883958	0.942917	0.977062	0.979077	0.914534
240	1.01979	0.967002	1.07323	0.998352	0.940067	0.919569	0.854565	0.883816	0.941028	0.976994	0.982863	0.929264
250	1.02051	0.965446	1.07126	0.999536	0.936993	0.919999	0.850897	0.884494	0.939003	0.977187	0.987159	0.927577
260	1.02085	0.964204	1.06931	1.00074	0.934307	0.92079	0.847469	0.884912	0.937058	0.977253	0.98996	0.928822
270	1.02148	0.962861	1.06731	1.00228	0.931893	0.921597	0.844492	0.884849	0.935466	0.977307	0.992418	0.93434
280	1.02198	0.962041	1.06542	1.00369	0.931158	0.922512	0.841628	0.884192	0.934039	0.977384	0.995777	0.944004
290	1.02261	0.96136	1.0634	1.00499	0.931404	0.923526	0.839106	0.883163	0.932526	0.977197	0.999602	0.937887
300	1.02299	0.96145	1.06171	1.00644	0.933105	0.924801	0.83676	0.884147	0.931041	0.977158	1.00509	0.947119
310	1.02353	0.9615	1.06014	1.00821	0.935571	0.92581	0.834274	0.885953	0.930016	0.976932	1.01075	0.944928
320	1.02428	0.961348	1.05879	1.00974	0.937812	0.926609	0.832036	0.888255	0.928965	0.976981	1.01859	0.969225
330	1.02469	0.961449	1.05729	1.01178	0.939996	0.927362	0.82984	0.888476	0.928206	0.976902	1.02307	0.971284
340	1.02516	0.961239	1.05612	1.01415	0.941293	0.928241	0.827812	0.888548	0.927399	0.977472	1.02721	0.97102
350	1.02564	0.961427	1.05464	1.01646	0.941747	0.929088	0.825891	0.88882	0.926584	0.977892	1.03077	0.968537
360	1.02609	0.961851	1.05337	1.01954	0.942055	0.929737	0.8241	0.889937	0.925152	0.978422	1.0337	0.977586
370	1.02653	0.961979	1.05229	1.02334	0.94289	0.930832	0.822459	0.891177	0.924089	0.979094	1.03786	0.989872
380	1.02683	0.962735	1.05129	1.0279	0.944684	0.931883	0.820812	0.892462	0.923305	0.97955	1.04167	0.994278
390	1.02726	0.963863	1.05025	1.03352	0.946559	0.932941	0.819387	0.893655	0.922623	0.980164	1.04456	0.990043
400	1.02752	0.964524	1.04922	1.04001	0.947364	0.933314	0.81788	0.894945	0.921439	0.980453	1.04828	0.986147
410	1.02788	0.965364	1.0485	1.0467	0.947469	0.93416	0.816657	0.896433	0.920484	0.981042	1.0513	0.993054
420	1.02826	0.965406	1.04743	1.05362	0.947572	0.934815	0.815151	0.897438	0.919832	0.98102	1.05408	1.00678
430	1.02803	0.965339	1.04668	1.06055	0.947656	0.935532	0.81396	0.898141	0.919087	0.980865	1.05683	1.00493
440	1.02792	0.96527	1.04571	1.06595	0.947933	0.936154	0.812847	0.899405	0.918525	0.980744	1.05799	1.00709
450	1.0279	0.965318	1.04468	1.06961	0.948552	0.93673	0.811662	0.900778	0.917935	0.980297	1.05947	1.02277
460	1.02781	0.965738	1.04395	1.07189	0.949005	0.93754	0.810594	0.902384	0.917587	0.98017	1.06	1.01047
470	1.02767	0.96566	1.04319	1.07211	0.94912	0.938642	0.809655	0.904252	0.91715	0.980042	1.0606	1.02042
480	1.02757	0.965511	1.0427	1.07079	0.949564	0.939603	0.808465	0.905988	0.916651	0.979764	1.06025	1.01964
490	1.02742	0.965561	1.04187	1.06837	0.949997	0.940342	0.807475	0.907774	0.91619	0.979938	1.05979	1.01475
500	1.02713	0.965878	1.04145	1.0655	0.951218	0.941016	0.806347	0.90966	0.915647	0.97986	1.0571	1.0351
510	1.02685	0.965876	1.0407	1.06201	0.951974	0.941709	0.805162	0.910982	0.915327	0.979909	1.05356	1.03415
520	1.02671	0.965672	1.04012	1.05844	0.952536	0.942578	0.804127	0.912335	0.914934	0.979658	1.04842	1.05077
530	1.02633	0.965215	1.03971	1.0552	0.953356	0.943259	0.803079	0.913641	0.914612	0.979765	1.04383	1.03784
540	1.02606	0.964682	1.03921	1.0519	0.954011	0.94432	0.801778	0.914808	0.914032	0.979532	1.03954	1.04434
550	1.02581	0.964049	1.03861	1.04906	0.955028	0.94486	0.800804	0.915948	0.913572	0.979691	1.03389	1.05601
560	1.02544	0.963845	1.03799	1.04647	0.955556	0.945926	0.799827	0.917244	0.913353	0.979617	1.02872	1.06027
570	1.02507	0.963331	1.03751	1.04462	0.95613	0.946591	0.798867	0.918147	0.913103	0.979572	1.02436	1.05797
580	1.02499	0.963162	1.03704	1.04281	0.957118	0.94729	0.797884	0.919033	0.912485	0.979416	1.0202	1.06796
590	1.02458	0.962745	1.03652	1.04187	0.958096	0.948233	0.796801	0.920132	0.912022	0.979433	1.01647	1.07702
600	1.02449	0.962843	1.03599	1.04079	0.958508	0.948968	0.79591	0.920771	0.911646	0.979307	1.01355	1.08396
610	1.02439	0.962769	1.03572	1.04012	0.959186	0.949778	0.794776	0.921969	0.911847	0.979364	1.01129	1.08507
620	1.02417	0.96248	1.03531	1.04004	0.959941	0.950733	0.79398	0.922815	0.911843	0.979226	1.00954	1.0849
630	1.02405	0.961654	1.0348	1.03998	0.960248	0.951985	0.793047	0.924076	0.911283	0.979316	1.00899	1.09183
640	1.02355	0.961356	1.03372	1.03969	0.961012	0.952936	0.791855	0.925005	0.910935	0.979314	1.00838	1.09327
650	1.02295	0.96107	1.03054	1.04011	0.961025	0.953159	0.790501	0.924938	0.909267	0.978647	1.00713	1.0994
660	1.20655	1.2337	1.19481	1.24347	1.37736	1.12406	0.967683	1.22645	0.990652	1.18033	1.02184
670	1.319	1.2959	1.22164	1.3755	1.43597	1.22788	1.04716	1.2457	1.01369	1.23582	1.02046
680	1.2789	1.22183	1.22467	1.33716	1.3883	1.23848	1.02163	1.18931	1.01739	1.22622	1.08102
690	1.23958	1.17603	1.22639	1.29642	1.34269	1.23986	0.990509	1.14854	1.01788	1.19239	1.22488
700	1.2147	1.14452	1.22522	1.26696	1.30802	1.23765	0.966247	1.1284	1.01535	1.1688	1.26545
710	1.19454	1.12463	1.22081	1.24518	1.28434	1.23418	0.94885	1.11546	1.01184	1.15268	1.2462
720	1.17941	1.11218	1.21474	1.22874	1.26996	1.22898	0.936277	1.10874	1.00824	1.10895	1.2293
730	1.16774	1.10182	1.2085	1.22057	1.26183	1.22363	0.926084	1.10919	1.00494	1.09094	1.22782
740	1.15777	1.09459	1.20245	1.21767	1.25768	1.2178	0.918103	1.1113	1.00159	1.08581	1.23083
750	1.15026	1.08906	1.19675	1.21489	1.2544	1.21157	0.913143	1.11228	0.998705	1.08046	1.23171
760	1.14455	1.08336	1.19096	1.21138	1.25155	1.20565	0.91039	1.11141	0.995751	1.07527	1.22663
770	1.14032	1.07753	1.18594	1.20734	1.24824	1.1999	0.909075	1.10974	0.993364	1.07073	1.22135
Figure 7D																			Figure 7E
Time (minutes)	HBSS (Control)			150 uM Pyocyanin			300 uM 1-hydroxyphenazine			50 uM Pyocyanin			10 uM Pyocyanin						Control	150 uM Pyo	300 uM 1-HP	50 uM Pyo	10 uM Pyo
0	1	1	1	1	1	1	1	1	1	1	1	1	1	1	1				0.746465	1.09069	0.677649	0.993696	0.83076	Patient 1
1	0.989873	0.989915	0.990701	0.995701	0.990977	0.994744	0.992949	0.997938	0.996752	0.99883	0.996459	1.00041	1.00086	0.998675	1.00109				0.696414	0.933368	0.697866	0.792284	0.718108	Patient 2
2	0.970286	0.970486	0.975286	1.07283	1.16768	1.11406	0.898055	0.902435	0.902612	1.06688	1.02096	1.0094	0.996494	1.00887	1.05038				0.780457	1.21822	0.693129	0.775146	1.05838	Patient 3
3	0.96612	0.965886	0.974715	1.07748	1.16671	1.11714	0.846656	0.860234	0.873686	1.07531	1.01715	1.00642	0.991735	1.0038	1.04929
4	0.961294	0.966863	0.973144	1.08332	1.16569	1.12712	0.814107	0.834732	0.854667	1.07875	1.01184	1.00386	0.988932	1.00011	1.04968
5	0.957358	0.966091	0.970332	1.09232	1.16622	1.15019	0.791817	0.818262	0.840552	1.08067	1.00782	1.00354	0.98686	0.999649	1.04895
6	0.960141	0.962304	0.96414	1.08413	1.16053	1.1671	0.779127	0.806542	0.82901	1.08288	1.00614	1.00751	0.986532	1.00692	1.04723
7	0.963095	0.953052	0.955347	1.07046	1.14668	1.1701	0.771728	0.802009	0.8172	1.08528	1.00405	1.0144	0.982877	1.01564	1.04731
8	0.966457	0.943018	0.948356	1.06749	1.13055	1.15152	0.767184	0.799467	0.804328	1.08802	0.998953	1.01995	0.976834	1.02091	1.04817
9	0.968084	0.931772	0.940434	1.07554	1.11843	1.13659	0.762906	0.797958	0.791196	1.08902	0.991062	1.02336	0.970673	1.02417	1.04766
10	0.967122	0.921111	0.935343	1.08276	1.11468	1.13319	0.760132	0.794459	0.779374	1.08821	0.983291	1.02397	0.965821	1.02513	1.04731
11	0.962225	0.910361	0.93138	1.0905	1.11696	1.13566	0.758762	0.791081	0.770359	1.08596	0.975788	1.02201	0.964485	1.02435	1.04936
12	0.953388	0.901275	0.928574	1.09433	1.10916	1.12998	0.757181	0.785928	0.763795	1.08386	0.969739	1.01602	0.963051	1.02239	1.04742
13	0.942289	0.893767	0.92679	1.10057	1.10204	1.10325	0.755848	0.782686	0.758682	1.08233	0.966441	1.01023	0.959145	1.02002	1.04606
14	0.932148	0.88744	0.92528	1.10544	1.09565	1.1	0.753561	0.781015	0.75445	1.08052	0.964264	1.00367	0.953179	1.01655	1.04316
15	0.924157	0.881874	0.92406	1.10371	1.09062	1.11141	0.751795	0.776849	0.751556	1.07719	0.961344	0.997724	0.945927	1.01321	1.04038
16	0.916921	0.878087	0.922969	1.10708	1.08668	1.12486	0.749863	0.775277	0.74911	1.07385	0.959054	0.991919	0.93856	1.00944	1.03698
17	0.911161	0.875237	0.922004	1.10418	1.08233	1.13903	0.74789	0.773971	0.746999	1.07041	0.956491	0.986679	0.932268	1.00533	1.03317
18	0.90459	0.871314	0.920355	1.10187	1.0824	1.15322	0.745868	0.775524	0.746001	1.06691	0.95386	0.981115	0.928386	1.00192	1.03056
19	0.90072	0.868786	0.918451	1.10616	1.0803	1.16582	0.743826	0.780876	0.746139	1.06393	0.950422	0.976334	0.92655	0.998184	1.02863
20	0.896755	0.865933	0.91714	1.1078	1.07575	1.17781	0.742311	0.78743	0.745886	1.06031	0.946733	0.971219	0.924924	0.993749	1.02731
21	0.895342	0.86344	0.917381	1.1086	1.07202	1.18922	0.741317	0.795104	0.745509	1.05665	0.942654	0.966433	0.923403	0.988943	1.02694
22	0.891649	0.85232	0.905421	1.10275	1.05505	1.1927	0.733957	0.79523	0.73894	1.05312	0.938376	0.962465	0.922534	0.984631	1.0273
23	0.879616	0.850006	0.905029	1.10161	1.04912	1.20191	0.733476	0.800158	0.737495	1.04988	0.933574	0.958463	0.922871	0.98005	1.02791
24	0.876023	0.84788	0.90462	1.10365	1.04163	1.21045	0.732821	0.807656	0.736094	1.0468	0.928847	0.953133	0.923904	0.974973	1.02926
25	0.872705	0.846306	0.904371	1.10165	1.03623	1.21966	0.732449	0.813226	0.734734	1.04386	0.924633	0.947147	0.925654	0.969617	1.02992
26	0.870364	0.844915	0.903271	1.09776	1.03174	1.22578	0.732296	0.820546	0.733819	1.04091	0.921722	0.940376	0.927885	0.964294	1.03123
27	0.86939	0.843852	0.902713	1.10149	1.02992	1.23166	0.732182	0.828102	0.733063	1.03818	0.920261	0.933611	0.929352	0.958135	1.03255
28	0.868166	0.84303	0.902215	1.10508	1.02985	1.23675	0.731867	0.83862	0.732213	1.0354	0.91968	0.926993	0.929859	0.951942	1.03399
29	0.867468	0.842044	0.901469	1.10672	1.02917	1.24157	0.730974	0.843765	0.731222	1.03281	0.919067	0.920117	0.92953	0.945947	1.03554
30	0.86497	0.841743	0.900551	1.10347	1.0283	1.24586	0.729362	0.84899	0.730544	1.03008	0.918879	0.9136	0.927541	0.939615	1.03665
31	0.864112	0.841242	0.899952	1.1073	1.02627	1.24966	0.728165	0.857353	0.729896	1.02775	0.918067	0.907706	0.924876	0.932952	1.0373
32	0.862216	0.840713	0.89881	1.10836	1.02481	1.25306	0.727363	0.862164	0.729276	1.02572	0.916961	0.90317	0.921145	0.926014	1.03839
33	0.858898	0.840496	0.897997	1.10885	1.02389	1.25662	0.726873	0.858863	0.728882	1.02429	0.916009	0.899936	0.916551	0.919567	1.03971
34	0.858214	0.839912	0.896897	1.11313	1.0216	1.25961	0.72603	0.839697	0.728717	1.02318	0.914391	0.89549	0.911168	0.912296	1.04033
35	0.866366	0.848152	0.907791	1.12888	1.03412	1.2699	0.732168	0.817997	0.734096	1.02256	0.912673	0.892062	0.905083	0.905187	1.0416
36	0.865064	0.846771	0.90513	1.13595	1.03377	1.2731	0.731422	0.786899	0.733961	1.02252	0.909771	0.889296	0.899568	0.900888	1.04342
37	0.863502	0.844758	0.903965	1.1393	1.03297	1.2755	0.73079	0.761466	0.733843	1.0219	0.906933	0.886746	0.893567	0.892098	1.0436
38	0.85843	0.842088	0.900518	1.13794	1.03135	1.27821	0.730185	0.741881	0.733599	1.02132	0.904708	0.884181	0.888536	0.885564	1.04462
39	0.856495	0.839455	0.89853	1.13967	1.03062	1.27973	0.729032	0.725893	0.73332	1.02082	0.903224	0.882316	0.883915	0.879267	1.04552
40	0.854306	0.836465	0.896076	1.141	1.03181	1.2804	0.727599	0.713775	0.732781	1.02035	0.9006	0.880712	0.879673	0.873158	1.04647
41	0.853958	0.833251	0.893814	1.143	1.03257	1.28011	0.726109	0.705249	0.732045	1.0202	0.896696	0.877835	0.876773	0.867489	1.04696
42	0.850733	0.830214	0.890913	1.14337	1.02918	1.27968	0.725101	0.697652	0.731211	1.02053	0.892914	0.874788	0.874426	0.86248	1.04756
43	0.848344	0.826407	0.88799	1.14175	1.02667	1.2777	0.724149	0.691455	0.729936	1.02024	0.889159	0.872662	0.872	0.857069	1.04812
44	0.84537	0.823347	0.886103	1.14198	1.02277	1.27375	0.723309	0.686311	0.7287	1.01963	0.885792	0.870768	0.869548	0.852391	1.04839
45	0.843304	0.81972	0.882975	1.14236	1.01371	1.26696	0.722103	0.682604	0.727466	1.01928	0.880957	0.868999	0.867563	0.8479	1.04876
46	0.840599	0.816443	0.881276	1.1428	1.00274	1.25946	0.721362	0.680215	0.726465	1.018	0.87609	0.866945	0.865135	0.843545	1.04831
47	0.839654	0.813242	0.879642	1.14849	0.997024	1.2488	0.720351	0.678606	0.725602	1.01686	0.874678	0.864554	0.863213	0.83909	1.0487
48	0.83712	0.809135	0.87691	1.15231	0.988145	1.2373	0.719383	0.675079	0.724341	1.01566	0.875412	0.861087	0.861768	0.835156	1.04882
49	0.834078	0.80538	0.874993	1.15332	0.977972	1.22547	0.718342	0.673431	0.723369	1.01531	0.875314	0.857973	0.860775	0.831193	1.0482
50	0.831411	0.802271	0.872652	1.1538	0.964462	1.21466	0.717284	0.670153	0.722298	1.01516	0.873604	0.8556	0.861021	0.82781	1.04866
51	0.827854	0.797901	0.870447	1.15323	0.957851	1.2048	0.71589	0.667154	0.721151	1.01571	0.871213	0.853628	0.862129	0.824389	1.04817
52	0.825519	0.794667	0.868784	1.15282	0.956637	1.19663	0.714751	0.664814	0.719816	1.01606	0.868757	0.851729	0.863734	0.821232	1.04812
53	0.823141	0.790775	0.866243	1.15331	0.951625	1.18996	0.713065	0.662865	0.718592	1.01521	0.864426	0.849671	0.8655	0.818439	1.04807
54	0.820042	0.787427	0.866897	1.15587	0.944273	1.18571	0.711639	0.661829	0.717651	1.01416	0.858242	0.847029	0.867009	0.815513	1.04799
55	0.810432	0.774927	0.851365	1.14912	0.926844	1.17444	0.703899	0.653089	0.711209	1.01338	0.852937	0.842718	0.868077	0.812874	1.04798
56	0.807322	0.771927	0.849615	1.14865	0.923457	1.17238	0.702749	0.651882	0.710008	1.01246	0.847667	0.838507	0.868471	0.809967	1.04744
57	0.805834	0.769728	0.848251	1.14861	0.918249	1.17046	0.701077	0.650357	0.708912	1.01173	0.843009	0.835788	0.86875	0.807575	1.04708
58	0.802615	0.766041	0.846163	1.14844	0.910765	1.17068	0.699308	0.649858	0.707858	1.01076	0.837601	0.832977	0.868773	0.804573	1.04632
59	0.800596	0.763249	0.844899	1.14895	0.90803	1.17091	0.698432	0.648156	0.707044	1.00976	0.831577	0.830309	0.869012	0.801875	1.04758
60	0.797408	0.76055	0.84355	1.1511	0.908369	1.17269	0.697546	0.647228	0.706473	1.00811	0.828364	0.827892	0.868761	0.799525	1.04772
61	0.794892	0.758	0.841549	1.15712	0.905061	1.17447	0.696529	0.646651	0.705673	1.00724	0.827596	0.824958	0.869024	0.796417	1.04767
62	0.792138	0.755386	0.840379	1.16239	0.909475	1.17691	0.696129	0.647443	0.705346	1.00644	0.827858	0.822447	0.869379	0.793655	1.04769
63	0.790358	0.752927	0.83899	1.16322	0.913308	1.17931	0.694967	0.648235	0.704888	1.00594	0.827538	0.818868	0.869787	0.791083	1.04768
64	0.795748	0.759274	0.849067	1.16888	0.92847	1.19129	0.701485	0.657136	0.709844	1.00502	0.826467	0.81545	0.869851	0.788282	1.04744
65	0.792898	0.756479	0.848173	1.16252	0.927946	1.19526	0.700611	0.65736	0.708783	1.00518	0.824446	0.812762	0.869715	0.785804	1.04806
66	0.791294	0.75431	0.846546	1.1551	0.936896	1.1978	0.699694	0.658694	0.707292	1.00513	0.821918	0.810848	0.869323	0.783283	1.04824
67	0.789083	0.751411	0.844288	1.14205	0.943581	1.20043	0.698944	0.659392	0.706507	1.00417	0.818867	0.808866	0.86869	0.780497	1.04843
68	0.786795	0.74926	0.842602	1.12639	0.946179	1.20351	0.698477	0.660925	0.706114	1.00311	0.816067	0.806746	0.868274	0.778228	1.0489
69	0.785867	0.747673	0.841823	1.11108	0.947109	1.20575	0.697419	0.662611	0.705334	1.00264	0.813398	0.804964	0.868036	0.775959	1.04903
70	0.783626	0.744338	0.839193	1.09743	0.944338	1.20844	0.696772	0.664206	0.704557	1.00172	0.810582	0.803144	0.866932	0.773524	1.04888
71	0.78238	0.741429	0.837633	1.08626	0.941202	1.21161	0.695999	0.666453	0.70396	1.00203	0.808889	0.80186	0.866196	0.770959	1.04943
72	0.780505	0.738863	0.835865	1.07776	0.93789	1.2141	0.69547	0.669086	0.703336	1.00219	0.807159	0.799803	0.865215	0.768532	1.04953
73	0.77923	0.73597	0.834321	1.07321	0.937222	1.21688	0.694602	0.67142	0.702958	1.00184	0.806371	0.796601	0.863555	0.765936	1.04989
74	0.778579	0.733634	0.832895	1.07232	0.935843	1.22046	0.693627	0.67497	0.702986	1.00141	0.805976	0.794275	0.862404	0.763254	1.05036
75	0.776261	0.730726	0.83067	1.07366	0.93459	1.22314	0.693134	0.677025	0.702831	1.00028	0.805364	0.79255	0.861026	0.760591	1.05127
76	0.775563	0.728483	0.828995	1.07418	0.93955	1.22631	0.692009	0.679777	0.702218	0.999344	0.804301	0.790802	0.858996	0.757694	1.05088
77	0.773902	0.726341	0.826818	1.07273	0.942061	1.22931	0.691196	0.682269	0.701661	0.998719	0.802993	0.789664	0.856936	0.755418	1.05132
78	0.77223	0.723889	0.82443	1.07145	0.940824	1.23161	0.690238	0.68459	0.700665	0.998716	0.801445	0.788853	0.85464	0.753041	1.05169
79	0.770283	0.721718	0.822077	1.07045	0.949405	1.23152	0.689318	0.685928	0.699764	0.999827	0.800768	0.788394	0.852992	0.750779	1.05201
80	0.769332	0.719493	0.819284	1.07062	0.954233	1.22897	0.688815	0.687924	0.698976	0.999798	0.800544	0.788036	0.851054	0.748407	1.05321
81	0.767341	0.717789	0.816377	1.06941	0.955257	1.22661	0.688476	0.690555	0.698511	0.999208	0.800099	0.786779	0.848626	0.746055	1.0528
82	0.765923	0.716685	0.814549	1.06555	0.955231	1.22454	0.68761	0.692754	0.698079	0.99865	0.800011	0.784066	0.84618	0.743132	1.05334
83	0.764487	0.714869	0.811614	1.06432	0.954837	1.22171	0.687393	0.694495	0.697998	0.9978	0.798757	0.783323	0.843888	0.740247	1.05339
84	0.754114	0.704599	0.797532	1.06173	0.938272	1.20922	0.680045	0.68862	0.691627	0.996897	0.798009	0.78257	0.842569	0.73755	1.05443
85	0.753449	0.703581	0.79488	1.07071	0.933337	1.20419	0.680018	0.690561	0.691824	0.996986	0.798388	0.781365	0.840008	0.734714	1.05412
86	0.752351	0.702372	0.793212	1.07769	0.932567	1.19903	0.679681	0.692136	0.692432	0.998001	0.799708	0.780785	0.837982	0.732235	1.05487
87	0.751077	0.701402	0.791226	1.08255	0.933025	1.19774	0.679343	0.693248	0.693198	0.997485	0.799911	0.7802	0.836222	0.729551	1.05533
88	0.75075	0.69982	0.788666	1.08493	0.9293	1.2013	0.678967	0.694524	0.692985	0.996784	0.798863	0.779661	0.834942	0.727025	1.05599
89	0.7503	0.698862	0.786923	1.0861	0.931354	1.20824	0.678491	0.695058	0.693215	0.995941	0.797374	0.778425	0.834032	0.724076	1.05626
90	0.748933	0.697891	0.785137	1.08609	0.936415	1.21308	0.678119	0.695877	0.693848	0.994945	0.795927	0.777854	0.832547	0.721948	1.05707
91	0.748251	0.69688	0.789376	1.08788	0.936906	1.21595	0.677699	0.696758	0.693526	0.994073	0.794444	0.776709	0.831633	0.719935	1.0576
92	0.746465	0.696414	0.780457	1.09069	0.933368	1.21822	0.677649	0.697866	0.693129	0.993696	0.792284	0.775146	0.83076	0.718108	1.05838
93	0.746008	0.695549	0.778167	1.09535	0.939965	1.22102	0.677306	0.698451	0.692245	0.993495	0.790877	0.772814	0.829635	0.715843	1.05879
94	0.745859	0.695225	0.778104	1.09945	0.945215	1.22333	0.6771	0.699495	0.691195	0.992659	0.788832	0.771917	0.828613	0.713606	1.05958
95	0.744839	0.695029	0.775475	1.10247	0.946071	1.22547	0.676498	0.700059	0.690651	0.991808	0.786815	0.769828	0.827719	0.711594	1.06061
96	0.744634	0.694184	0.773492	1.10544	0.946093	1.22672	0.676551	0.700223	0.690471	0.990666	0.785633	0.768757	0.827013	0.709666	1.06165
97	0.743751	0.693702	0.772517	1.10618	0.945341	1.22877	0.676186	0.701252	0.690967	0.989519	0.78421	0.768055	0.826824	0.70751	1.06285
98	0.743452	0.692819	0.770149	1.10268	0.943324	1.23052	0.675894	0.701082	0.691399	0.988974	0.782951	0.767517	0.826498	0.705581	1.06361
99	0.742891	0.692484	0.768559	1.10361	0.93919	1.23248	0.67548	0.701978	0.692005	0.989122	0.781861	0.767685	0.826226	0.703534	1.06484
100	0.742962	0.692149	0.766573	1.10812	0.935974	1.23355	0.674734	0.701621	0.692199	0.98931	0.781294	0.766835	0.826201	0.701751	1.066
101	0.742782	0.691897	0.764645	1.11177	0.933841	1.23558	0.674726	0.700502	0.692472	0.989059	0.77996	0.765864	0.825677	0.699803	1.06692
102	0.742775	0.691089	0.762772	1.11308	0.93039	1.23689	0.674572	0.700585	0.692581	0.988801	0.778543	0.765566	0.825509	0.698116	1.06832
103	0.742773	0.690956	0.761529	1.11261	0.93345	1.23882	0.674083	0.699996	0.69264	0.988488	0.776135	0.765341	0.825041	0.696368	1.06955
104	0.742132	0.690919	0.759782	1.11343	0.936613	1.24092	0.673966	0.699372	0.692913	0.988118	0.773518	0.764688	0.824991	0.694349	1.07072
105	0.741727	0.690769	0.758503	1.11671	0.937337	1.2432	0.674446	0.699403	0.693082	0.988031	0.774412	0.763654	0.824594	0.692598	1.07158
106	0.741692	0.691247	0.756833	1.11647	0.932544	1.24611	0.67473	0.70127	0.693262	0.988614	0.777	0.763288	0.82469	0.690469	1.07204
107	0.742433	0.691176	0.755677	1.11634	0.938809	1.24836	0.673428	0.701805	0.692649	0.988131	0.778611	0.762085	0.824925	0.688512	1.07507
108	0.741939	0.690835	0.753917	1.11751	0.944193	1.25035	0.673561	0.703126	0.691695	0.987322	0.779311	0.761602	0.825099	0.686917	1.07537
109	0.742234	0.690343	0.752485	1.11906	0.944829	1.25272	0.673625	0.704402	0.691041	0.987102	0.779512	0.761521	0.825214	0.68521	1.07646
110	0.742248	0.690026	0.751416	1.11959	0.943125	1.25481	0.673343	0.704956	0.690658	0.986734	0.779572	0.761168	0.824763	0.683518	1.07782
111	0.742238	0.689886	0.749784	1.11584	0.941735	1.25682	0.67331	0.706229	0.690264	0.986691	0.774729	0.761389	0.824353	0.682178	1.07912
112	0.741844	0.690147	0.748083	1.1133	0.941252	1.2592	0.673501	0.707274	0.690541	0.987068	0.772969	0.761013	0.823947	0.680262	1.08044
113	0.742743	0.690056	0.74656	1.12051	0.935929	1.26204	0.67438	0.706759	0.690835	0.988119	0.773834	0.760178	0.823435	0.67868	1.08179
114	0.742635	0.690106	0.74492	1.12795	0.935562	1.26508	0.674744	0.706752	0.690948	0.988233	0.774445	0.759606	0.823279	0.676945	1.08327
115	0.74284	0.689895	0.743592	1.13263	0.933324	1.2688	0.674917	0.707445	0.69111	0.988113	0.774731	0.758389	0.823083	0.67536	1.08456
116	0.743005	0.689596	0.742231	1.1339	0.930426	1.27249	0.675446	0.708349	0.691518	0.987896	0.775403	0.758233	0.822995	0.673945	1.08619
117	0.743288	0.689655	0.740993	1.13416	0.929092	1.27567	0.675921	0.709514	0.691761	0.987916	0.77432	0.758287	0.823522	0.672751	1.08818
118	0.743841	0.689275	0.739935	1.13535	0.933586	1.27911	0.6763	0.710659	0.691659	0.987353	0.773763	0.758535	0.823318	0.671372	1.08984
119	0.743487	0.689537	0.73907	1.13776	0.935084	1.28129	0.676548	0.711192	0.692229	0.986306	0.773787	0.758873	0.823577	0.66978	1.09126
120	0.754514	0.69961	0.751206	1.14983	0.948092	1.2891	0.685132	0.721779	0.699717	0.986081	0.77331	0.7587	0.823176	0.668606	1.09346
Figure 7F													Figure 7G
Time (minutes)	HBSS (Control			300 uM Pyocyanin			300 uM 1-hydroxyphenazine						Control	300 uM Pyo	300 uM 1-HP
0	1	1	1	1	1	1	1	1	1				1.00885	0.583699	0.833302	Patient 1
1	1.00563	0.994513	0.994946	0.994717	0.994117	0.992536	0.991455	0.996534	0.994844				0.962667	0.692648	0.87339	Patient 2
2	1.00579	0.995411	0.993426	0.836252	0.876834	0.8532	0.940917	0.957757	0.94828				0.93252	0.685193	0.866365	Patient 3
3	1.03177	0.998786	0.985839	0.725081	0.788793	0.775618	0.922483	0.942595	0.933299
4	1.0257	0.992499	0.980159	0.686901	0.748907	0.75347	0.901193	0.925055	0.922269
5	1.0178	0.986953	0.974382	0.695405	0.748439	0.758292	0.882729	0.910746	0.910013
6	1.01305	0.982957	0.966884	0.707798	0.746551	0.755475	0.869701	0.898888	0.89945
7	1.01134	0.979586	0.958981	0.699164	0.739166	0.746175	0.859971	0.88916	0.890657
8	1.01182	0.975932	0.950957	0.672818	0.728577	0.732881	0.851445	0.881612	0.882844
9	1.01247	0.972581	0.943956	0.641018	0.716526	0.717989	0.844361	0.876504	0.876254
10	1.01133	0.967975	0.938093	0.610498	0.704254	0.701551	0.838101	0.874432	0.870603
11	1.00885	0.962667	0.93252	0.583699	0.692648	0.685193	0.833302	0.87339	0.866365
12	1.00584	0.957377	0.927146	0.559806	0.682126	0.670296	0.830691	0.872357	0.863359
13	1.00127	0.952299	0.922145	0.539373	0.672612	0.658619	0.82875	0.870915	0.858978
14	0.996003	0.947556	0.917172	0.521773	0.664634	0.650908	0.826166	0.870145	0.853784
15	0.991233	0.94324	0.912421	0.506404	0.657858	0.646424	0.823708	0.869396	0.847843
16	0.987375	0.938631	0.90725	0.493083	0.651222	0.643164	0.821449	0.868688	0.843018
17	0.984173	0.934503	0.90251	0.481254	0.646515	0.639895	0.819535	0.868209	0.83797
18	0.980881	0.929768	0.897023	0.471154	0.643654	0.641506	0.817785	0.867196	0.833155
19	0.977412	0.924952	0.891779	0.462211	0.642312	0.641657	0.815642	0.865801	0.827936
20	0.973821	0.920027	0.886311	0.454582	0.643688	0.648204	0.813353	0.864254	0.82283
21	0.970217	0.915194	0.881052	0.448905	0.647915	0.658648	0.811328	0.862197	0.817881
22	0.964207	0.909199	0.874788	0.44536	0.651212	0.664116	0.808312	0.858173	0.812617
23	0.960726	0.90423	0.870084	0.446113	0.654855	0.658489	0.807106	0.854942	0.809396
24	0.956922	0.899245	0.865304	0.449014	0.65705	0.648378	0.806287	0.851529	0.805922
25	0.953074	0.894296	0.860505	0.453207	0.657778	0.647978	0.804601	0.848598	0.802174
26	0.949207	0.889198	0.855683	0.457044	0.657741	0.654443	0.803454	0.84597	0.798382
27	0.945293	0.884075	0.851696	0.457916	0.660402	0.659998	0.803444	0.843883	0.793941
28	0.941856	0.879188	0.847926	0.45539	0.66329	0.662795	0.803605	0.842077	0.789541
29	0.938823	0.874306	0.844421	0.452502	0.661868	0.664245	0.803025	0.840098	0.785649
30	0.935757	0.869662	0.841073	0.44963	0.657849	0.667748	0.801522	0.83818	0.782675
31	0.933191	0.865374	0.837623	0.445131	0.652942	0.671392	0.799523	0.836272	0.780966
32	0.93054	0.861463	0.834475	0.439415	0.648552	0.671106	0.797092	0.834196	0.779317
33	0.928331	0.858193	0.831347	0.433748	0.646187	0.666605	0.794617	0.832109	0.777664
34	0.925919	0.855068	0.827763	0.428421	0.645331	0.66104	0.79207	0.830097	0.775903
35	0.923486	0.852234	0.824359	0.424032	0.645161	0.658188	0.789611	0.828081	0.774176

## Sheet: Figure 8
Figure 8A																		Figure 8B
Time (Hours)		Non-CF Control			CF Control			150 uM Pyocyanin (Non-CF)			150 uM Pyocyanin (CF)							Non-CF Control	CF Control	Non-CF Pyo	CF Pyo
0	1	1	1	1	1	1	1	1	1	1	1	1	1	1				1.29365	0.838954	0.885321	0.648153
1	1.09592	1.05526	0.659894	0.70259	1.16538	0.691502	0.997787	0.754796	1.2422	0.797372	0.423658	0.897422	0	0.476051				1.37673	0.977814	1.16209	0.694514
2	1.13631	1.09724	0.735853	0.877077	1.01412	0.629802	0.965594	0.954963		1.17208	0.537532	0.953239	0	0.392529				0.813394	1.14028	1.56526	0
3	1.29365	1.37673	0.813394	0.838954	0.977814	1.14028	1.03474	0.885321	1.16209	1.56526	0.648153	0.694514	0	0.507908					1.03474		0.507908
Figure 8C																Figure 8D
Time (minutes)		Control (CF)			Control (Non-CF		100 uM Pyocyanin (CF)			100 uM Pyocyanin (Non-CF)						CF Control	Non-CF Control	CF Pyo	Non-CF Pyo
0	1	1	1	1	1	1	1	1	1	1	1	1				1.00975	1.01896	1.86504	1.18487
5	1.02933	1.01734	1.0075	1.01783	0.99947	1.00097	1.01341	1.00589	1.00697	1.00234	1.00089	1.00184				0.941145	0.962262	1.79151	1.20344
10	1.0058	0.957906	0.98391	1.02668	0.996028	1.01127	1.613	1.76814	1.86546	1.19865	1.32421	1.25293				0.947419	0.970411	3.23395	1.18169
15	1.01072	0.956635	0.988102	1.02984	0.995688	1.0114	1.64399	1.77869	2.24973	1.21645	1.32105	1.24795
20	1.01246	0.954242	0.987435	1.0311	0.993496	1.00948	1.6827	1.7869	2.45696	1.19734	1.30576	1.23904
25	1.01255	0.953064	0.985801	1.0315	0.99147	1.00795	1.6784	1.78065	2.56314	1.15825	1.30106	1.22481
30	1.01511	0.95339	0.984838	1.03133	0.989035	1.00767	1.69556	1.78806	2.5886	1.16057	1.27495	1.22097
35	1.0156	0.952054	0.98338	1.03089	0.987273	1.00856	1.73218	1.79053	2.58798	1.1151	1.27063	1.2173
40	1.01557	0.95114	0.981982	1.03095	0.985244	1.00698	1.74794	1.78767	2.58513	1.12765	1.26977	1.21136
45	1.01629	0.950192	0.980199	1.03019	0.982437	1.00487	1.7467	1.79172	2.5703	1.11058	1.24785	1.20814
50	1.01673	0.949229	0.97847	1.02869	0.980544	1.003	1.77315	1.78687	2.72928	1.12423	1.23207	1.20317
55	1.01716	0.948071	0.976144	1.02809	0.978921	1.00056	1.77668	1.78416	2.81035	1.09614	1.22514	1.19575
60	1.01894	0.947916	0.973817	1.02758	0.977112	0.997468	1.788	1.82114	2.8343	1.09488	1.20867	1.18919
65	1.01652	0.946741	0.971393	1.02702	0.975424	0.994091	1.80513	1.83115	2.86238	1.14237	1.19852	1.18731
70	1.01434	0.946344	0.968642	1.02692	0.973793	0.991428	1.81282	1.82167	2.92504	1.16537	1.19714	1.18131
75	1.01279	0.944934	0.965627	1.02615	0.971267	0.986498	1.82608	1.82432	3.01221	1.16567	1.18806	1.17758
80	1.01317	0.945107	0.962684	1.02482	0.969254	0.983732	1.83376	1.82262	3.09443	1.20194	1.1873	1.17695
85	1.01112	0.943307	0.958877	1.02378	0.96716	0.980812	1.83591	1.82075	3.13641	1.21216	1.1884	1.1747
90	1.01118	0.942952	0.955399	1.02125	0.965286	0.97746	1.84105	1.81689	3.1462	1.19488	1.17866	1.17497
95	1.01086	0.942228	0.95125	1.01953	0.96392	0.973962	1.85405	1.80799	3.18437	1.18572	1.18673	1.17483
100	1.00975	0.941145	0.947419	1.01896	0.962262	0.970411	1.86504	1.79151	3.23395	1.18487	1.20344	1.18169
105	1.00936	0.941409	0.944924	1.01636	0.959359	0.965698	1.86248	1.81254	3.26183	1.21908	1.22567	1.18358
110	1.01012	0.940714	0.943337	1.01477	0.95868	0.96176	1.86626	1.80154	3.28771	1.22887	1.23249	1.18621
115	1.00833	0.93909	0.941859	1.01283	0.957229	0.958568	1.87408	1.78944	3.32558	1.21434	1.24127	1.18397
120	1.0075	0.937493	0.940284	1.00997	0.955951	0.953427	1.88089	1.78606	3.38274	1.20627	1.25951	1.17985

## Sheet: Figure S1
Figure S1A																				Figure S1B
Time (seconds)	HBSS (Control)									150 uM Pyocyanin w/10 uM YM-254890			150 uM Pyocyanin w/no inihibitor							Control	YM-254890	No inhibitor
0	1	1	1	1	1	1	1	1	1	1	1	1	1	1	1	1				0.981909	1.48337	2.48823
5	1.00253	1.00108	1.00023	0.979824	1.00381	0.943253	1.01404	1.00108	0.974671	1.02119	1.00661	1.00652	1.00571	1.00668	0.996243	1				0.993999	2.59055	4.15076
10	1.00181	1.00808	0.994103	0.956445	1.0365	0.962597	1.01472	1.0066	0.977342	1.01933	1.00195	1.01187	0.999299	1.00526	0.984667	0.998708				0.865053	2.05179	1.67383
15	1.00369	1.01113	1.00137	0.93599	1.01886	0.950083	1.03638	1.01644	0.963761	1.01836	1.01137	1.00953	1.01193	1.00764	0.99364	1.00097				1.08586		1.767
20	0.998992	1.02186	0.994777	0.93952	1.02741	0.90256	1.03989	1.0119	0.961674	1.02043	1.01051	1.01156	1.01271	1.00714	0.994186	0.998317				0.967831
25	0.993508	1.02286	0.997481	0.937294	1.01914	0.98051	1.04086	1.01728	0.954324	1.02069	1.01734	1.01325	1.0129	1.01194	0.995469	0.993216				0.84611
30	0.993709	1.02332	0.994529	0.930734	1.01328	0.926374	1.04688	1.01826	0.967029	1.02711	1.02015	1.00561	1.0057	1.00608	1.00292	0.999481				1.01755
35	0.98879	1.02964	0.995571	0.937093	1.01552	0.956063	1.04529	1.01987	0.975491	1.02904	1.02334	1.01193	0.993984	1.0132	1.00377	0.997387				1.09756
40	0.989306	1.02449	0.982156	0.933503	1.01447	0.978018	1.066	1.01857	0.964313	1.03414	1.0299	1.01059	1.0012	1.00505	1.00772	0.99007				0.641601
45	0.987809	1.02406	0.985603	0.924785	1.05653	0.972392	1.0783	1.02115	0.97668	1.01772	1.03	1.00018	0.990919	1.00529	1.00954	0.99593
50	0.986157	1.01911	0.979726	0.96776	1.04562	0.963589	1.08529	1.02534	0.97411	1.02126	1.02951	1.00248	1.00009	0.995168	1.01131	1.00313
55	0.984053	1.0153	0.978733	0.956093	1.05642	0.97651	1.10729	1.02683	0.98242	1.00845	1.03209	1.00312	0.981863	0.996773	1.00512	1.00828
60	0.982969	1.01014	0.976462	0.951606	1.04986	0.982749	1.08842	1.02671	0.972696	1.00781	1.0275	0.997976	0.976513	0.999688	1.00426	1.01303
65	0.986098	1.00824	0.978751	0.966813	1.05343	0.987986	1.09316	1.02691	0.970443	1.00338	1.02393	0.993122	0.971592	1.01542	1.00804	1.01886
70	0.985722	1.01052	0.97671	0.973411	1.06344	0.975937	1.09589	1.02276	0.973005	1.0027	1.01601	0.996881	0.968906	1.00784	1.00934	1.01927
75	0.982205	1.00898	0.973592	0.948579	1.06765	1.01446	1.0898	1.02075	0.972232	1.01129	1.02388	0.998964	0.973662	1.01036	1.00913	1.02149
80	0.988759	1.01699	0.96849	0.964256	1.06318	0.993931	1.08599	1.02408	0.972569	1.00566	1.01542	0.993444	0.974588	1.01106	1.01052	1.02564
85	0.991085	1.0083	0.96738	0.970535	1.04744	0.985976	1.07842	1.02245	0.973405	1.00472	1.01309	0.999191	0.969539	1.01069	1.01375	1.02648
90	0.99743	1.01055	0.963161	0.950071	1.08057	1.01486	1.08247	1.01751	0.971017	1.00233	1.01166	0.999635	0.98023	1.01361	1.006	1.01723
95	0.988732	1.00489	0.948357	0.957632	1.08407	0.995214	0.933935	0.991704	0.942944	0.985479	0.998041	0.973278	0.935055	0.972756	0.974771	0.988732
100	0.98754	1.00023	0.947814	0.939273	1.06434	0.904294	0.928418	0.998425	0.938905	0.985929	0.97547	0.973389	0.879546	0.926202	0.930127	0.969664
105	0.979797	0.997782	0.950277	0.917694	1.07401	0.903341	0.928317	0.995792	0.947706	0.981775	0.950383	0.951576	0.856396	0.875599	0.895838	0.937217
110	0.979232	0.997348	0.947907	0.996677	1.0699	0.940919	0.933157	0.991889	0.93766	0.977967	0.9321	0.943636	0.830575	0.856616	0.873428	0.926964
115	0.974393	0.997621	0.953669	0.950436	1.06271	0.919058	0.924081	0.997772	0.943361	0.978795	0.918429	0.899275	0.822894	0.836505	0.862723	0.917322
120	0.972893	1.00152	0.9498	0.943693	1.06983	0.898058	0.929622	0.997558	0.943762	0.981755	0.906307	0.882109	0.809976	0.812882	0.845281	0.90966
125	0.973463	1.006	0.948083	0.94368	1.08221	0.924596	0.942923	0.998473	0.942664	0.982687	0.903956	0.874212	0.807731	0.810164	0.838679	0.903259
130	0.975326	1.01009	0.94742	0.943911	1.08667	0.922542	0.943182	0.996806	0.929583	0.976444	0.901643	0.857878	0.803895	0.804482	0.836712	0.893372
135	0.973372	1.01412	0.947037	0.931754	1.0746	0.901212	0.943446	0.995759	0.935505	0.966147	0.884817	0.866653	0.803539	0.801785	0.840504	0.891166
140	0.974762	1.01181	0.945773	0.955734	1.08128	0.933869	0.940201	0.999606	0.930573	0.963948	0.87921	0.854751	0.810806	0.801966	0.835818	0.883867
145	0.967021	1.01442	0.94285	0.94892	1.0796	0.923662	0.954687	1.00195	0.934185	0.963188	0.881569	0.857135	0.823865	0.790217	0.83438	0.885895
150	0.973486	1.02198	0.95304	0.957265	1.07853	0.907682	0.944503	1.00269	0.923223	0.951447	0.879575	0.851897	0.833269	0.801001	0.844228	0.885194
155	0.973795	1.0218	0.955347	0.965244	1.09398	0.888489	0.939822	1.00835	0.928692	0.934409	0.880417	0.848685	0.840826	0.799858	0.849753	0.887704
160	0.978497	1.01847	0.948483	0.971116	1.09923	0.921157	0.939098	1.01512	0.92605	0.942471	0.884194	0.855101	0.849506	0.808013	0.849372	0.892571
165	0.988425	1.02207	0.949655	0.964039	1.11196	0.942248	0.959238	1.02113	0.920078	0.928037	0.8868	0.857631	0.863577	0.813586	0.859521	0.8929
170	0.984106	1.01321	0.951034	0.961593	1.11664	0.879188	0.968943	1.02295	0.922503	0.919651	0.894919	0.867438	0.881251	0.837419	0.866875	0.893523
175	0.985558	1.01451	0.942968	0.973184	1.13335	0.929833	0.951085	1.02439	0.917262	0.926263	0.909867	0.876561	0.91233	0.835725	0.863083	0.905571
180	0.984065	1.01861	0.942661	0.983285	1.159	0.910829	0.960603	1.0247	0.925491	0.918189	0.9114	0.876727	0.92665	0.846961	0.870899	0.911216
185	0.982585	1.01698	0.938438	0.983839	1.16392	0.910978	0.973408	1.03019	0.914099	0.911914	0.924943	0.884332	0.92985	0.861144	0.881178	0.916733
190	0.982136	1.0158	0.937237	0.990459	1.14952	0.913465	0.97548	1.03164	0.910469	0.913327	0.926592	0.882618	0.944313	0.865356	0.888533	0.926951
195	0.981147	1.01859	0.936456	0.977888	1.17669	0.942731	0.97363	1.03543	0.901128	0.904373	0.931746	0.888721	0.961265	0.88586	0.901846	0.93481
200	0.97838	1.01489	0.92954	0.991146	1.16922	0.938527	0.979424	1.03861	0.900074	0.922831	0.944496	0.895255	0.976581	0.899317	0.904922	0.937309
205	0.976103	1.01708	0.933051	0.991188	1.16241	0.952307	0.988445	1.0447	0.902927	0.921475	0.947084	0.908407	0.989759	0.914169	0.915578	0.949075
210	0.972505	1.01492	0.935621	0.996321	1.14664	0.900464	0.990625	1.04808	0.894149	0.918229	0.968425	0.913947	0.997581	0.924098	0.934659	0.957082
215	0.974285	1.01032	0.933862	1.02721	1.17109	0.947859	1.01008	1.05176	0.899459	0.921245	0.97154	0.927871	1.0173	0.942399	0.946432	0.964504
220	0.975151	1.01774	0.933015	1.01451	1.19028	0.904822	1.01712	1.05575	0.896544	0.901455	0.971012	0.924695	1.03978	0.959071	0.946258	0.965992
225	0.97575	1.01919	0.935159	1.02689	1.18896	0.970581	1.02561	1.06236	0.904993	0.918802	0.986067	0.946517	1.07538	0.975148	0.948696	0.972464
230	0.974918	1.02082	0.932273	1.01437	1.19541	0.946728	1.03398	1.0624	0.890261	0.932726	0.998004	0.946358	1.11677	0.989608	0.953453	0.970896
235	0.974051	1.02072	0.934381	1.00721	1.17678	0.91011	1.04115	1.06181	0.903283	0.928617	1.01196	0.957337	1.14795	1.00448	0.955204	0.976814
240	0.972697	1.01478	0.935382	0.99975	1.17061	0.934216	1.05497	1.06523	0.887215	0.930711	1.03234	0.960009	1.1605	1.02697	0.951437	0.984424
245	0.9698	1.01531	0.929863	1.03428	1.16629	0.893134	1.04855	1.07443	0.885345	0.927873	1.04312	0.963657	1.1763	1.0585	0.960823	0.996443
250	0.970214	1.01793	0.928372	1.02969	1.15185	0.918707	1.06371	1.07898	0.891068	0.926392	1.05376	0.969296	1.19501	1.08675	0.964801	1.00462
255	0.967189	1.01125	0.925894	1.06239	1.15815	0.951499	1.07415	1.08332	0.898848	0.941353	1.0617	0.983279	1.21919	1.11864	0.978504	1.01687
260	0.961419	1.01907	0.925278	1.04427	1.15976	0.968386	1.08558	1.08912	0.877636	0.934952	1.08144	0.999849	1.24676	1.15277	0.966513	1.0283
265	0.965047	1.02039	0.928866	1.07848	1.13364	0.909468	1.08293	1.09029	0.876666	0.950588	1.09731	1.0085	1.27355	1.17326	0.97374	1.03856
270	0.966727	1.02479	0.920868	1.06806	1.10082	0.888646	1.09151	1.09116	0.881251	0.940011	1.11036	1.025	1.29267	1.20266	0.978143	1.04788
275	0.962478	1.01358	0.921907	1.0815	1.10444	0.909557	1.09758	1.09269	0.873929	0.938258	1.12525	1.01716	1.31513	1.22587	0.988028	1.05086
280	0.961825	1.01996	0.919896	1.07543	1.12253	0.931616	1.10234	1.0882	0.872836	0.939279	1.1357	1.03334	1.32932	1.25931	0.990301	1.05975
285	0.960756	1.02549	0.924085	1.09393	1.11057	0.919138	1.10767	1.0923	0.870358	0.945332	1.16463	1.05504	1.35755	1.29889	0.998859	1.06807
290	0.961987	1.0236	0.92021	1.07538	1.09313	0.903878	1.11151	1.09918	0.877729	0.954583	1.17515	1.06793	1.38332	1.31964	1.00755	1.07933
295	0.962995	1.02768	0.92043	1.09547	1.10718	0.907186	1.10982	1.09898	0.860959	0.959462	1.18178	1.08735	1.4038	1.3383	1.01746	1.08482
300	0.961403	1.01804	0.924237	1.09063	1.0973	0.950199	1.10152	1.09459	0.863063	0.962878	1.20671	1.09987	1.43183	1.36726	1.01873	1.09207
305	0.960277	1.01626	0.919524	1.08701	1.08807	0.864822	1.09017	1.09348	0.867671	0.964714	1.23264	1.11424	1.45965	1.41176	1.02631	1.10474
310	0.957962	1.01246	0.920693	1.08658	1.11556	0.900182	1.07924	1.08901	0.853816	0.977534	1.24472	1.12068	1.48264	1.44818	1.02985	1.113
315	0.965124	1.01442	0.921813	1.09971	1.14315	0.867949	1.09344	1.0883	0.861991	0.971673	1.24015	1.13911	1.5007	1.4792	1.03045	1.12431
320	0.962577	1.00984	0.916979	1.09281	1.12854	0.926087	1.11219	1.08844	0.847092	0.979156	1.26343	1.16023	1.51863	1.526	1.04087	1.13325
325	0.96148	1.01164	0.923133	1.09691	1.13739	0.857098	1.10176	1.08786	0.84467	0.983824	1.30322	1.16453	1.53985	1.56489	1.04147	1.14754
330	0.964732	1.00874	0.92052	1.06732	1.13827	0.88396	1.10462	1.08919	0.848311	0.990198	1.32213	1.17887	1.5635	1.60835	1.03901	1.15899
335	0.963337	1.00682	0.917297	1.07228	1.11895	0.841599	1.08281	1.09228	0.845076	0.997924	1.33858	1.19737	1.5838	1.64251	1.04517	1.17099
340	0.966265	1.01186	0.91948	1.06915	1.11304	0.838615	1.07663	1.09099	0.845321	1.00015	1.37004	1.20624	1.59934	1.67358	1.05592	1.18451
345	0.965368	1.01705	0.919508	1.0471	1.09579	0.857629	1.07658	1.09146	0.843346	1.00533	1.3964	1.21965	1.62401	1.71896	1.06457	1.19175
350	0.970453	1.02402	0.917258	1.06619	1.10347	0.855746	1.06763	1.09089	0.838451	1.0132	1.43291	1.23518	1.6388	1.75036	1.0725	1.20102
355	0.970394	1.01834	0.912572	1.06477	1.0995	0.84839	1.04985	1.09722	0.823723	1.02618	1.46274	1.2643	1.66333	1.79335	1.07726	1.20967
360	0.969425	1.02064	0.918245	1.05815	1.08456	0.835965	1.05881	1.10152	0.827792	1.04281	1.49899	1.27469	1.68216	1.83046	1.09089	1.22029
365	0.96798	1.0188	0.906343	1.05896	1.08124	0.880763	1.03795	1.1043	0.818631	1.05793	1.5213	1.29226	1.71842	1.88729	1.08841	1.22844
370	0.967423	1.02456	0.902052	1.06649	1.09281	0.853742	1.04264	1.10835	0.826737	1.06052	1.56911	1.31439	1.73935	1.93412	1.1049	1.23039
375	0.964665	1.02883	0.904775	1.05138	1.09897	0.870455	1.02645	1.11178	0.821657	1.07088	1.60385	1.33965	1.75934	1.98418	1.11103	1.23786
380	0.963263	1.02568	0.912094	1.04928	1.08154	0.901563	1.0356	1.10859	0.810408	1.08995	1.63731	1.35927	1.78704	2.01244	1.11629	1.24052
385	0.964611	1.02655	0.912382	1.04615	1.08719	0.855152	1.03303	1.11027	0.807098	1.08891	1.66217	1.37209	1.82117	2.0542	1.12501	1.25076
390	0.96608	1.0172	0.918548	1.04743	1.08682	0.858758	1.02856	1.10651	0.81141	1.10727	1.6889	1.39269	1.84023	2.09857	1.13609	1.25573
395	0.969976	1.01272	0.912064	1.03083	1.07232	0.82942	1.03254	1.10447	0.801799	1.11849	1.72083	1.4129	1.86577	2.13783	1.15376	1.26863
400	0.973993	1.0157	0.909792	1.04965	1.08048	0.842426	1.03614	1.10163	0.803062	1.13155	1.75982	1.41779	1.89368	2.19188	1.15392	1.27698
405	0.971146	1.01856	0.915103	1.03984	1.09736	0.884641	1.04216	1.09925	0.789844	1.13209	1.79914	1.44692	1.92469	2.22615	1.1687	1.28346
410	0.96829	1.01553	0.915897	1.04814	1.08182	0.857785	1.03502	1.09856	0.801153	1.15778	1.81442	1.454	1.93583	2.25496	1.17907	1.29615
415	0.96873	1.01366	0.914494	1.02771	1.06329	0.887474	1.03363	1.09852	0.782665	1.15623	1.84925	1.47318	1.94989	2.29223	1.18201	1.29681
420	0.967434	1.01036	0.914105	1.03227	1.06956	0.902006	1.03045	1.09417	0.791737	1.17475	1.88384	1.48534	1.97525	2.3406	1.1991	1.30875
425	0.970717	1.00678	0.906995	1.04049	1.08495	0.880032	1.03445	1.09594	0.776471	1.18904	1.9196	1.50467	1.99961	2.38004	1.21637	1.3234
430	0.968477	1.00125	0.910236	1.03023	1.08142	0.841295	1.04526	1.09162	0.774971	1.19612	1.94522	1.5116	2.02324	2.42933	1.2301	1.33629
435	0.969782	0.999233	0.915759	1.0496	1.0796	0.841751	1.038	1.09652	0.773852	1.21022	1.96063	1.54307	2.0598	2.47318	1.24385	1.35082
440	0.971209	1.00016	0.905186	1.03531	1.07228	0.849646	1.04588	1.09648	0.767703	1.22576	1.98798	1.54155	2.09343	2.51919	1.24064	1.36125
445	0.977176	0.992135	0.905602	1.05154	1.09577	0.863876	1.03617	1.0994	0.77269	1.23601	2.01563	1.56551	2.12521	2.57077	1.23996	1.38236
450	0.977337	0.996357	0.90205	1.04417	1.06439	0.856035	1.03161	1.10091	0.764381	1.2478	2.03389	1.58345	2.14885	2.61973	1.24806	1.39987
455	0.979962	0.997629	0.901104	1.05177	1.04491	0.886605	1.02903	1.09709	0.759219	1.25393	2.05746	1.59214	2.16798	2.67515	1.24514	1.40797
460	0.975959	1.01008	0.902722	1.05861	1.0766	0.889093	1.03695	1.0994	0.75967	1.26565	2.08173	1.62169	2.18823	2.71616	1.26095	1.42846
465	0.979383	1.00664	0.90235	1.0568	1.05324	0.863298	1.0346	1.09568	0.754842	1.27959	2.10096	1.61165	2.1821	2.76029	1.26659	1.4416
470	0.976952	1.0046	0.902543	1.061	1.05333	0.826738	1.034	1.0916	0.760445	1.30103	2.10752	1.63709	2.19866	2.80449	1.26896	1.44615
475	0.977389	1.00869	0.899277	1.06419	1.062	0.860165	1.02497	1.09417	0.749527	1.31129	2.12335	1.64419	2.20523	2.84275	1.27863	1.45868
480	0.976005	1.00627	0.896086	1.03755	1.05831	0.887599	1.02136	1.09177	0.747723	1.31571	2.15184	1.6624	2.2187	2.87676	1.28838	1.46556
485	0.974669	1.00644	0.905374	1.03168	1.05628	0.886439	1.01945	1.08969	0.743441	1.33871	2.1704	1.67088	2.23811	2.92616	1.30139	1.46899
490	0.97916	1.00227	0.89969	1.0358	1.0456	0.900781	1.01842	1.08716	0.74285	1.33736	2.19564	1.68929	2.25361	2.96717	1.30919	1.48718
495	0.980751	1.00543	0.9034	1.02755	1.04065	0.863759	1.0147	1.08845	0.737104	1.34574	2.21122	1.68917	2.26064	3.01436	1.32643	1.48803
500	0.981429	1.00335	0.905372	1.02063	1.04469	0.839756	1.02243	1.0875	0.738239	1.36093	2.23122	1.71532	2.27415	3.05632	1.33269	1.50529
505	0.984669	0.995383	0.901629	1.02576	1.02313	0.841554	1.01409	1.08464	0.73287	1.36326	2.24688	1.73296	2.2941	3.10465	1.3355	1.51655
510	0.984331	0.997692	0.901256	1.02459	1.04443	0.842996	1.01002	1.07977	0.732885	1.37485	2.25031	1.7308	2.30227	3.14671	1.35019	1.53248
515	0.982611	0.990305	0.900123	1.04326	1.05738	0.81058	1.00513	1.07558	0.727377	1.38409	2.28489	1.73968	2.31861	3.17949	1.36766	1.54284
520	0.981032	0.985915	0.901364	1.01184	1.03553	0.860198	1.0058	1.07759	0.723012	1.39289	2.29524	1.76236	2.32782	3.23963	1.37951	1.55113
525	0.977797	0.995377	0.892157	1.03138	1.0322	0.828879	1.00875	1.07876	0.725909	1.39907	2.29756	1.77832	2.33767	3.29077	1.38478	1.55803
530	0.981754	0.992594	0.893872	1.0208	1.0284	0.817727	1.02002	1.08068	0.718208	1.41235	2.32081	1.79149	2.34844	3.32791	1.38872	1.57117
535	0.981321	0.988347	0.890025	1.01661	1.01238	0.835383	1.01955	1.08557	0.714663	1.40393	2.33148	1.79771	2.34961	3.37837	1.40403	1.58284
540	0.979942	0.98852	0.894332	1.02579	0.996576	0.867891	1.01721	1.08916	0.713954	1.40389	2.33433	1.81796	2.35231	3.421	1.41019	1.59968
545	0.981419	0.986832	0.894053	1.03003	1.02139	0.865705	1.0207	1.08602	0.702751	1.40597	2.34775	1.83949	2.35133	3.45632	1.41919	1.61182
550	0.984663	0.985061	0.890451	1.03506	1.01439	0.836679	1.01351	1.08489	0.709034	1.42321	2.35725	1.85604	2.35831	3.49205	1.43082	1.62543
555	0.982895	0.984704	0.895225	1.05658	0.995969	0.820297	1.01035	1.07825	0.702285	1.43001	2.36386	1.85847	2.36499	3.50839	1.4375	1.64208
560	0.987523	0.983705	0.894763	1.03622	0.992413	0.853951	1.01244	1.0817	0.698595	1.43121	2.37172	1.86357	2.37841	3.54191	1.44844	1.64859
565	0.981277	0.981036	0.89324	1.05974	1.00067	0.827548	1.00971	1.08501	0.699497	1.42829	2.38609	1.87975	2.38115	3.57552	1.45779	1.65663
570	0.981787	0.978243	0.897493	1.06557	1.01553	0.880944	1.00399	1.08033	0.692046	1.42797	2.38737	1.89805	2.38572	3.59622	1.46208	1.653
575	0.980558	0.978042	0.890601	1.05034	1.0035	0.811566	1.00482	1.08404	0.686813	1.42915	2.40441	1.89272	2.39582	3.62531	1.47581	1.67382
580	0.97738	0.983211	0.888166	1.0713	1.01824	0.822763	1.02034	1.0829	0.689859	1.43965	2.41239	1.89618	2.40617	3.6719	1.48097	1.67992
585	0.975302	0.981071	0.892548	1.0542	0.994804	0.841933	1.02173	1.0794	0.678292	1.44325	2.41316	1.91055	2.40146	3.70245	1.48213	1.6884
590	0.979418	0.981465	0.887426	1.04086	1.00203	0.818999	1.01609	1.07712	0.686108	1.44111	2.42089	1.91262	2.42027	3.72512	1.49465	1.69382
595	0.977722	0.979392	0.893718	1.05943	1.01189	0.81878	1.01491	1.07633	0.688465	1.43621	2.42448	1.91075	2.42546	3.76197	1.51194	1.69987
600	0.979739	0.979159	0.885906	1.11648	1.02261	0.852331	1.01849	1.07582	0.68419	1.4457	2.44261	1.92919	2.44172	3.78598	1.52302	1.70196
605	0.981181	0.984537	0.890581	1.13752	1.01411	0.836178	1.01573	1.07795	0.680627	1.43658	2.45172	1.93157	2.44981	3.80352	1.53784	1.70896
610	0.98283	0.986081	0.884384	1.15264	1.01992	0.803706	1.01916	1.0868	0.673249	1.43621	2.463	1.94742	2.45274	3.84073	1.54951	1.71447
615	0.982443	0.994187	0.882788	1.15848	1.00013	0.841886	1.02456	1.08718	0.669307	1.44548	2.47989	1.95621	2.45506	3.87178	1.56141	1.7211
620	0.98471	0.993956	0.88937	1.13804	0.987773	0.833865	1.01585	1.09122	0.667138	1.45212	2.48315	1.95936	2.45999	3.89346	1.57868	1.73122
625	0.983636	0.99684	0.890426	1.1491	0.997633	0.837727	1.02415	1.08814	0.666512	1.44341	2.49997	1.97985	2.45455	3.90551	1.59635	1.74207
630	0.982042	1.00227	0.886854	1.12263	0.976631	0.804527	1.0158	1.08327	0.664176	1.45139	2.50374	1.9875	2.44591	3.9242	1.6063	1.74961
635	0.985195	1.00735	0.877505	1.10519	0.995963	0.828882	1.01522	1.08285	0.662755	1.45287	2.50781	1.99334	2.45509	3.95101	1.62279	1.75364
640	0.990552	1.00678	0.88139	1.10911	0.986235	0.849462	1.01806	1.08504	0.657471	1.46477	2.51681	1.997	2.4604	3.9681	1.6347	1.76218
645	0.986686	1.00033	0.876688	1.09861	0.981264	0.828	1.01992	1.08055	0.652136	1.4613	2.53278	2.00849	2.46277	3.97964	1.64623	1.76442
650	0.987885	1.00677	0.876174	1.07754	0.993299	0.824167	1.0124	1.08312	0.660739	1.45969	2.53228	2.02308	2.47619	4.0099	1.65104	1.76828
655	0.984911	1.01113	0.872625	1.11953	0.985744	0.816435	1.00871	1.0832	0.652105	1.46316	2.54415	2.01837	2.48478	4.02091	1.66458	1.77337
660	0.986858	1.00998	0.873319	1.0997	1.00085	0.850114	1.00988	1.08312	0.651981	1.45945	2.53818	2.03096	2.48463	4.06354	1.66829	1.77462
665	0.986543	1.00638	0.867885	1.11612	0.995268	0.838017	1.00616	1.08258	0.661152	1.45762	2.54575	2.03786	2.49379	4.08645	1.67719	1.77027
670	0.985804	1.00512	0.868005	1.10362	0.988092	0.806742	1.00365	1.08234	0.653328	1.47336	2.55486	2.04377	2.48691	4.11141	1.68137	1.77133
675	0.985064	1.00362	0.870259	1.09558	0.978771	0.831415	1.0101	1.08577	0.646088	1.47714	2.55602	2.0449	2.49068	4.11358	1.67475	1.77453
680	0.984362	0.997233	0.86741	1.08171	0.98554	0.818164	1.01758	1.09148	0.648641	1.47501	2.56687	2.05196	2.48705	4.12817	1.67625	1.7732
685	0.984894	0.997247	0.870783	1.10243	0.970719	0.874419	1.012	1.09413	0.652585	1.47765	2.57445	2.0552	2.48877	4.1361	1.67621	1.77121
690	0.981909	0.993999	0.865053	1.08586	0.967831	0.84611	1.01755	1.09756	0.641601	1.48337	2.59055	2.05179	2.48823	4.15076	1.67383	1.767
695	0.984384	0.990427	0.865392	1.08589	0.977449	0.859722	1.03466	1.10187	0.636376	1.47781	2.60225	2.06246	2.48814	4.16555	1.67969	1.77108
700	0.981018	0.994319	0.862031	1.09123	0.982815	0.80237	1.04177	1.1026	0.636225	1.47359	2.61216	2.06191	2.48191	4.19519	1.68601	1.76403
705	0.975067	0.991228	0.86641	1.08461	0.972194	0.812623	1.05589	1.10259	0.631227	1.47931	2.62343	2.06994	2.48358	4.20514	1.68469	1.75975
710	0.974423	0.994532	0.862304	1.11001	0.967003	0.824917	1.06283	1.10533	0.641602	1.48764	2.63745	2.08447	2.49735	4.22137	1.68087	1.76494
715	0.973987	0.9926	0.868409	1.08431	0.974037	0.812086	1.07532	1.10854	0.629513	1.48415	2.64602	2.08086	2.49317	4.23517	1.69113	1.76469
720	0.970323	0.996108	0.865364	1.09043	0.979896	0.818779	1.08285	1.11244	0.624969	1.47946	2.65409	2.07622	2.49648	4.25959	1.69228	1.76032
Figure S1C																											Figure S1D
Time (seconds)	HBSS (Control)											300 uM Pyocyanin w/100 uM 6-methoxyflavanone (6-MF)				300 uM Pyocyanin w/100 uM LF1				300 uM Pyocyanin w/No inhibitor							Control	6-MF	LF1	No inhibitor
0	1	1	1	1	1	1	1	1	1	1	1	1	1	1	1	1	1	1	1	1	1	1	1				0.867421	1.88177	3.27653	0.936616
5	0.9855	1.00255	0.991949	1.00297	1.0086	1.00712	1.00174	1.00455	1.00863	1.03164	1.01908	0.995226	0.997173	1.00633	0.991578	0.998381	1.00538	1.01144	1.00058	1.00876	1.01506	1.00345	0.993085				0.877936	1.9563	2.59965	3.02297
10	0.985375	0.988203	1.00545	1.00485	1.00237	1.01676	1.00403	1.00398	1.02067	1.0476	1.04501	0.994445	0.996732	1.00305	0.979491	0.997843	1.01436	1.02074	1.00615	1.0142	1.03024	1.00796	0.993957				0.808951	2.80039	1.60351	0.591066
15	0.999497	1.01395	0.992128	1.00828	1.00788	1.02407	1.00948	1.00578	1.02435	1.06442	1.07577	1.00077	1.00401	0.986202	0.980782	0.99544	1.01451	1.02553	1.00412	1.01676	1.01635	1.00869	1.01652				0.910353	2.05857	1.11185	3.35471
20	1.01011	1.02128	0.992279	1.0031	1.01912	1.03236	1.00705	1.00619	1.03071	1.06934	1.08999	1.00977	0.999185	0.999682	0.98358	0.999561	1.01438	1.03019	1.00356	1.01493	0.998771	1.01056	1.01696				1.23823
25	0.994348	1.00734	0.988674	1.00731	1.02235	1.03373	1.00734	1.0055	1.03419	1.07067	1.09279	1.00998	0.998357	0.979255	0.9911	0.992332	1.00348	1.03962	1.00176	1.01211	1.01941	1.01316	1.01717				0.836944
30	0.996114	1.01418	0.982586	1.00263	1.03026	1.04193	1.00945	1.0061	1.03859	1.08077	1.10548	0.997868	1.00086	0.960736	0.997145	0.993886	1.00129	1.04324	0.998577	1.01422	1.01408	1.01031	1.0362				0.844088
35	0.987436	1.04828	0.979585	1.01439	1.02787	1.04181	1.00689	1.00286	1.04082	1.08197	1.12557	0.995442	1.00934	0.971903	0.993708	0.989681	1.00534	1.04773	1.00188	1.01202	1.03993	1.01189	1.05235				0.873683
40	0.988254	0.996606	0.979767	1.01334	1.02938	1.0459	0.999495	1.00547	1.03745	1.0877	1.13598	0.998931	1.00566	0.985806	1.004	0.981324	1.0154	1.05124	1.00244	1.01147	1.03436	1.01093	1.04119				1.295
45	0.997035	0.974363	0.972702	1.01111	1.03431	1.04887	0.997308	1.00787	1.04128	1.09003	1.13936	0.99389	0.999749	0.992022	1.00312	0.981824	1.00911	1.05944	1.00358	1.01097	1.04129	1.01098	1.06061				1.49429
50	0.983388	0.990769	0.972418	1.01237	1.04006	1.04981	0.995288	1.00631	1.04375	1.0981	1.13712	1.00066	1.01421	0.974596	1.01332	0.970142	1.0135	1.06666	1.00182	1.0142	1.05508	1.00944	1.075				2.73185
55	0.977696	0.971986	0.976061	1.01475	1.03705	1.05093	0.993016	1.00208	1.04438	1.10018	1.14064	0.990324	1.00337	0.974172	1.01527	0.96957	1.01077	1.06587	0.999088	1.01018	1.04542	1.00903	1.07792
60	0.990127	1.0192	0.972392	1.00669	1.03806	1.05658	0.987127	1.0019	1.04365	1.10228	1.14679	0.99271	1.00734	0.966206	1.01791	0.97862	1.01426	1.07361	1.00148	1.01044	1.04134	1.00878	1.07029
65	0.974055	0.971998	0.973033	1.00932	1.03793	1.05877	0.989051	1.00033	1.04384	1.10324	1.15264	0.992806	1.00667	0.977636	1.02523	0.959947	1.01707	1.07511	0.99776	1.0137	1.05345	1.01083	1.06382
70	0.968032	1.01194	0.965545	1.00265	1.03813	1.06076	0.986261	1.00194	1.04168	1.10755	1.15843	1.00827	1.0042	0.987505	1.03187	0.96867	1.02251	1.07686	1.00017	1.00825	1.04939	1.01034	1.06757
75	0.963785	0.996439	0.971919	1.00568	1.03569	1.06217	0.981652	1.0027	1.04297	1.10474	1.15931	1.00731	1.00573	0.973575	1.04536	0.947065	1.02062	1.07602	0.995875	1.01012	1.05902	1.01221	1.06705
80	0.958446	0.986312	0.967939	1.00688	1.0338	1.06217	0.977437	1.0004	1.04557	1.10399	1.16503	1.00289	1.00382	0.98561	1.03878	0.959141	1.02062	1.07868	0.99586	1.01097	1.04992	1.01156	1.06498
85	0.953352	0.979223	0.973268	0.997661	1.03762	1.05858	0.971661	0.998921	1.04631	1.10669	1.16916	1.00522	0.998245	0.991018	1.04822	0.946078	1.02214	1.08469	0.997388	1.01415	1.06192	1.01212	1.04689
90	0.934122	0.964725	0.972423	1.00521	1.0367	1.06064	0.971519	0.998607	1.0457	1.11403	1.17224	1.00334	0.986517	0.988725	1.05159	0.93387	1.02438	1.09009	0.996154	1.00985	1.07324	1.01395	1.05465
95	0.930913	0.967473	0.947248	0.968903	1.01119	0.866496	0.940564	0.980508	1.01985	1.0831	1.16832	0.908373	0.926839	0.930105	1.02868	0.792621	0.923868	1.00765	0.740017	0.953955	0.941612	0.817677	0.908682
100	0.973379	0.996685	0.94741	0.968175	1.01069	0.834074	0.940246	0.976371	1.0183	1.08646	1.18318	0.815082	0.839499	0.908838	1.03879	0.735606	0.849513	0.911164	0.692601	0.860131	0.832468	0.78704	0.778546
105	0.9512	0.956544	0.93414	0.959661	1.01303	0.83082	0.932448	0.976223	1.01822	1.09256	1.20626	0.77814	0.815459	0.875234	1.01937	0.712708	0.843591	0.867593	0.684529	0.830292	0.780875	0.774429	0.759578
110	0.94275	0.998632	0.92692	0.959491	1.01904	0.833768	0.928782	0.975281	1.02253	1.10337	1.2256	0.75794	0.80424	0.869661	0.996786	0.691939	0.858947	0.843468	0.684791	0.813715	0.762718	0.770725	0.722916
115	0.948626	0.96276	0.921872	0.956989	1.02151	0.852628	0.924921	0.971718	1.02415	1.11418	1.2539	0.746968	0.794107	0.816175	0.985037	0.663248	0.891957	0.834289	0.682321	0.810754	0.753534	0.7613	0.73742
120	0.95342	0.983561	0.921237	0.948415	1.02512	0.842237	0.921324	0.971681	1.02807	1.11705	1.27685	0.750898	0.781726	0.813638	0.963481	0.665609	0.930014	0.826332	0.683205	0.811299	0.748492	0.762249	0.746845
125	0.941188	0.96837	0.92332	0.949754	1.02844	0.843164	0.923683	0.97037	1.03163	1.11749	1.29781	0.746712	0.777643	0.801607	0.927225	0.67844	0.966785	0.819288	0.688733	0.803882	0.73853	0.756061	0.754721
130	0.945453	1.00147	0.916631	0.949595	1.03638	0.843293	0.918087	0.969224	1.03546	1.1254	1.31489	0.757279	0.76743	0.797255	0.891996	0.668748	1.00663	0.825547	0.692133	0.810754	0.724355	0.758057	0.773786
135	0.932695	1.0066	0.916538	0.947895	1.04533	0.849594	0.916315	0.969816	1.04034	1.13791	1.34101	0.757712	0.767258	0.787947	0.868561	0.693809	1.0419	0.825301	0.687081	0.809532	0.751046	0.755512	0.769251
140	0.922064	1.02702	0.916516	0.947279	1.04274	0.851155	0.914138	0.967602	1.0364	1.14166	1.35557	0.764349	0.767936	0.798096	0.835905	0.711039	1.07976	0.835988	0.699091	0.814602	0.731111	0.751864	0.796376
145	0.921729	1.03	0.912283	0.94564	1.0458	0.857717	0.912412	0.966566	1.04004	1.14359	1.36336	0.778167	0.77315	0.817802	0.803333	0.727411	1.11409	0.835962	0.699075	0.817156	0.745768	0.752444	0.808935
150	0.916732	1.03421	0.924695	0.954553	1.05316	0.85527	0.907235	0.967925	1.04352	1.14823	1.38037	0.790168	0.772154	0.820926	0.801528	0.767127	1.15177	0.84375	0.707094	0.825385	0.754483	0.748346	0.804311
155	0.923355	1.0384	0.94939	0.956417	1.05587	0.860248	0.90721	0.964471	1.04497	1.15245	1.39076	0.787246	0.786246	0.805344	0.78255	0.766575	1.18083	0.849581	0.708035	0.8255	0.757141	0.746383	0.826444
160	0.922321	1.02369	0.9303	0.966981	1.06025	0.864733	0.908192	0.968685	1.04833	1.15079	1.40471	0.790499	0.769058	0.822721	0.783164	0.795919	1.21949	0.849761	0.71017	0.828912	0.76072	0.744924	0.850714
165	0.921189	1.02275	0.925605	0.959339	1.05925	0.862193	0.90587	0.965332	1.05599	1.15297	1.40983	0.79471	0.783895	0.846518	0.77815	0.813035	1.25458	0.857414	0.714579	0.832462	0.79332	0.745182	0.872985
170	0.913826	1.00322	0.930385	0.959231	1.07042	0.860668	0.906658	0.965964	1.06554	1.15698	1.42462	0.811797	0.791234	0.805952	0.773057	0.833065	1.28683	0.866417	0.719963	0.836869	0.795016	0.743449	0.891398
175	0.930568	1.03702	0.928906	0.956888	1.06359	0.863995	0.901874	0.966589	1.07187	1.16166	1.43967	0.823014	0.789528	0.849738	0.765092	0.864253	1.31611	0.879144	0.72294	0.842728	0.776077	0.741176	0.934204
180	0.90841	1.02899	0.924466	0.957858	1.06242	0.859518	0.902349	0.966572	1.07261	1.16751	1.44958	0.833385	0.793059	0.842916	0.772555	0.856855	1.35514	0.887221	0.724129	0.848981	0.803109	0.743344	0.928151
185	0.907684	1.00842	0.930212	0.950202	1.05902	0.865447	0.898935	0.962387	1.07509	1.1704	1.47119	0.851426	0.810618	0.866025	0.775833	0.893108	1.38653	0.895568	0.728948	0.856601	0.80694	0.737078	0.982979
190	0.9162	1.01523	0.933341	0.946079	1.06755	0.861199	0.900262	0.965424	1.07868	1.18412	1.48372	0.866407	0.818742	0.892517	0.777951	0.92347	1.42541	0.905438	0.732062	0.858827	0.814156	0.735086	1.01424
195	0.892557	1.00114	0.930529	0.951177	1.07153	0.868379	0.897697	0.964609	1.07915	1.18304	1.4965	0.863332	0.835914	0.897713	0.787129	0.953845	1.45709	0.912981	0.739324	0.865525	0.824046	0.73687	1.01376
200	0.910062	0.99754	0.934598	0.946556	1.06609	0.86904	0.895747	0.963108	1.081	1.18806	1.50666	0.877986	0.849603	0.936327	0.79562	0.984953	1.48602	0.924422	0.746342	0.874586	0.852692	0.735132	1.07926
205	0.901201	0.981488	0.935933	0.945205	1.06217	0.862359	0.891698	0.96337	1.08057	1.20141	1.5109	0.898711	0.883196	0.945949	0.800994	1.01142	1.51063	0.927562	0.748217	0.879546	0.851082	0.737064	1.07998
210	0.916933	1.01513	0.928989	0.944561	1.05778	0.853882	0.893734	0.959511	1.07708	1.20901	1.51244	0.898562	0.902437	0.959001	0.797977	1.0245	1.5455	0.938606	0.758784	0.887037	0.869381	0.739202	1.13625
215	0.907238	1.00191	0.927297	0.944076	1.06337	0.85426	0.894063	0.961501	1.07969	1.2121	1.51527	0.911847	0.909205	0.989932	0.810916	1.06086	1.5803	0.952953	0.760255	0.895319	0.91216	0.73307	1.14384
220	0.916392	0.995987	0.935914	0.936965	1.05774	0.84487	0.890681	0.958062	1.08412	1.21376	1.5171	0.919064	0.922241	1.01375	0.819227	1.07611	1.60807	0.958428	0.765805	0.900373	0.902561	0.734799	1.18445
225	0.914563	1.01043	0.930531	0.933186	1.05731	0.847405	0.890057	0.955826	1.08553	1.21417	1.52786	0.916122	0.934607	1.0175	0.832445	1.1099	1.64062	0.97475	0.775146	0.90714	0.938502	0.731529	1.21542
230	0.918625	1.00669	0.930515	0.93295	1.06239	0.851738	0.891438	0.962876	1.08425	1.21796	1.53089	0.930351	0.967721	1.02496	0.838159	1.12024	1.66752	0.986197	0.780634	0.913122	0.921952	0.733759	1.23392
235	0.919092	0.981096	0.930448	0.938107	1.06187	0.850576	0.883961	0.963047	1.08995	1.21929	1.53713	0.942865	1.00162	1.06061	0.845592	1.13283	1.69207	0.996305	0.782383	0.917266	0.961578	0.736919	1.25653
240	0.90446	0.974357	0.932074	0.93288	1.05882	0.850039	0.887103	0.960779	1.08856	1.22009	1.5432	0.941477	1.01096	1.06329	0.853751	1.17028	1.72239	1.00848	0.785385	0.917456	0.986401	0.731391	1.28411
245	0.90187	0.985807	0.927446	0.936111	1.05034	0.849444	0.886039	0.955713	1.09323	1.2335	1.55211	0.965573	1.02616	1.06504	0.870153	1.18862	1.7413	1.02374	0.786601	0.92634	0.978767	0.728678	1.33081
250	0.898177	1.00852	0.926758	0.940338	1.05887	0.843441	0.88331	0.954829	1.10021	1.23868	1.56196	0.977459	1.06115	1.09512	0.874424	1.2173	1.76264	1.03528	0.79614	0.926243	1.03512	0.729992	1.35201
255	0.886948	1.00535	0.930238	0.946362	1.06509	0.842991	0.884913	0.955969	1.10205	1.23927	1.56989	1.00377	1.072	1.09892	0.88419	1.2255	1.78184	1.04625	0.806029	0.932484	1.03105	0.726349	1.3821
260	0.892813	0.975732	0.923727	0.942457	1.06463	0.843269	0.884345	0.954747	1.102	1.23918	1.59096	1.01793	1.09966	1.13448	0.884491	1.25378	1.80374	1.0548	0.809076	0.942333	1.04921	0.724391	1.41459
265	0.898162	0.965512	0.927958	0.946421	1.06017	0.845945	0.882126	0.954474	1.10288	1.24947	1.60845	1.03327	1.12853	1.13903	0.899222	1.26238	1.82545	1.06835	0.818849	0.945012	1.07442	0.721129	1.42588
270	0.907713	0.989622	0.92792	0.947202	1.06608	0.844351	0.881908	0.95299	1.10306	1.24574	1.6276	1.0425	1.16284	1.178	0.915291	1.28858	1.83664	1.07749	0.82473	0.949446	1.08692	0.720966	1.45728
275	0.911106	0.966669	0.93021	0.941595	1.06811	0.84636	0.881153	0.951392	1.1062	1.25241	1.64733	1.05635	1.18912	1.18061	0.932597	1.31971	1.8534	1.09168	0.835781	0.951128	1.12163	0.718639	1.49842
280	0.895644	0.942063	0.927889	0.944441	1.07757	0.8469	0.879376	0.949692	1.10865	1.26006	1.66121	1.07359	1.20127	1.21468	0.942778	1.35748	1.86127	1.10396	0.835732	0.957372	1.15284	0.718832	1.54221
285	0.891984	0.971142	0.92501	0.940703	1.0772	0.845132	0.879879	0.949978	1.10815	1.25572	1.65389	1.09197	1.21308	1.21765	0.947646	1.37594	1.87495	1.11361	0.842739	0.957546	1.15343	0.718652	1.5914
290	0.891327	0.982197	0.919571	0.941735	1.0692	0.842388	0.880694	0.950532	1.11181	1.25552	1.66183	1.10329	1.25404	1.26685	0.974815	1.40045	1.88754	1.12217	0.850825	0.963114	1.1824	0.71137	1.63279
295	0.886625	0.968943	0.915713	0.943701	1.07377	0.841377	0.877002	0.951079	1.10924	1.2552	1.66322	1.11303	1.27256	1.28501	0.985931	1.42518	1.90196	1.13181	0.853714	0.968062	1.20851	0.708047	1.66615
300	0.913728	0.950947	0.912928	0.944704	1.07617	0.840053	0.877652	0.946227	1.10892	1.25032	1.66481	1.12571	1.29825	1.29753	1.00678	1.45965	1.91316	1.13939	0.857255	0.967964	1.24179	0.70724	1.72161
305	0.899349	0.960115	0.916589	0.938367	1.08043	0.838502	0.874559	0.946791	1.11216	1.25575	1.66526	1.14448	1.3108	1.34469	1.01589	1.49367	1.92253	1.15156	0.864545	0.968946	1.27334	0.709468	1.76069
310	0.906782	0.943208	0.904856	0.937238	1.07429	0.837336	0.87808	0.943271	1.112	1.25835	1.66783	1.15196	1.36009	1.37112	1.03226	1.52665	1.93444	1.15788	0.870202	0.971828	1.30378	0.70316	1.81054
315	0.902193	0.949636	0.905676	0.937673	1.08071	0.838841	0.872687	0.941956	1.11445	1.26017	1.68838	1.18515	1.3959	1.38788	1.05436	1.55097	1.94523	1.16961	0.879848	0.972787	1.32954	0.700785	1.83452
320	0.908585	0.948615	0.907413	0.939299	1.07962	0.83754	0.875898	0.943121	1.12138	1.25885	1.69648	1.20648	1.42444	1.38128	1.06845	1.57849	1.96353	1.17956	0.886423	0.974466	1.38229	0.698491	1.86392
325	0.903143	0.938264	0.907654	0.949139	1.08964	0.84437	0.875023	0.941398	1.11953	1.27172	1.70155	1.24033	1.43101	1.41204	1.0923	1.61884	1.9772	1.18439	0.892396	0.983388	1.40372	0.698664	1.91416
330	0.90391	0.966276	0.909436	0.945552	1.09411	0.843332	0.876963	0.941026	1.12059	1.27033	1.71889	1.26075	1.46805	1.40538	1.09184	1.65501	1.99058	1.19526	0.902971	0.980612	1.42008	0.695192	1.93103
335	0.904724	0.95271	0.905862	0.952038	1.08054	0.835956	0.873947	0.937616	1.12643	1.27363	1.72736	1.26836	1.49909	1.45242	1.11382	1.67719	1.99833	1.20796	0.915347	0.984637	1.46838	0.697747	1.9907
340	0.903047	0.965883	0.912146	0.951429	1.08831	0.835391	0.876218	0.939424	1.12408	1.27273	1.73332	1.28842	1.52455	1.47699	1.13191	1.71725	2.00846	1.21373	0.92606	0.985548	1.48179	0.687086	1.97949
345	0.882012	0.950933	0.902369	0.940965	1.09184	0.835531	0.874555	0.936441	1.12869	1.27373	1.7438	1.30676	1.5576	1.5183	1.13812	1.75479	2.0169	1.22425	0.936709	0.984219	1.50887	0.685332	2.05114
350	0.897526	0.944699	0.909663	0.941642	1.08634	0.839587	0.873182	0.936043	1.12857	1.28023	1.7506	1.33641	1.55985	1.54868	1.16574	1.76892	2.02894	1.23687	0.946891	0.991377	1.55186	0.682315	2.07939
355	0.89414	0.978648	0.903561	0.934906	1.07737	0.835163	0.873498	0.937118	1.12819	1.28026	1.7562	1.34939	1.594	1.5685	1.18688	1.80991	2.04385	1.2396	0.949597	0.989781	1.58559	0.678909	2.10216
360	0.895263	0.950048	0.895858	0.93548	1.07834	0.835482	0.872719	0.934178	1.13217	1.28341	1.76116	1.36641	1.61281	1.59164	1.1984	1.84957	2.05658	1.25107	0.960608	0.997343	1.62856	0.677923	2.12787
365	0.901962	0.96264	0.895811	0.933209	1.07126	0.836145	0.87429	0.933255	1.13176	1.28301	1.7651	1.37539	1.6309	1.62039	1.21618	1.88127	2.06705	1.26423	0.971949	0.993302	1.62828	0.674948	2.17556
370	0.890121	0.945563	0.895148	0.932221	1.08045	0.83392	0.874781	0.931745	1.128	1.28015	1.77723	1.39907	1.65059	1.6716	1.23345	1.92616	2.0916	1.26994	0.976955	0.996007	1.6783	0.679164	2.19889
375	0.904622	0.926445	0.891309	0.935628	1.08157	0.839894	0.874981	0.931285	1.12897	1.28206	1.78881	1.41923	1.66368	1.70521	1.26313	1.95946	2.10856	1.27819	0.991248	0.999126	1.72358	0.67706	2.22102
380	0.878412	0.946149	0.890718	0.936276	1.08701	0.839526	0.876718	0.930116	1.12868	1.28824	1.79415	1.44115	1.68627	1.73954	1.28252	1.98662	2.12719	1.28926	1.0005	0.99622	1.7825	0.670656	2.24817
385	0.867584	0.946634	0.890071	0.928502	1.09223	0.844214	0.875746	0.927601	1.13253	1.28982	1.79687	1.45406	1.70223	1.75924	1.29785	2.02066	2.14265	1.29933	1.00279	0.998201	1.81238	0.666578	2.28938
390	0.857129	0.943035	0.89713	0.9271	1.08481	0.843408	0.879762	0.929222	1.13247	1.29395	1.80051	1.47477	1.71439	1.80705	1.31937	2.05882	2.15498	1.30527	1.00623	0.996093	1.84981	0.670353	2.31808
395	0.852638	0.930604	0.885174	0.923579	1.09323	0.84389	0.87874	0.928868	1.13613	1.29274	1.8094	1.48623	1.74266	1.82516	1.33138	2.09719	2.16017	1.3194	1.00907	0.997565	1.88533	0.66115	2.35217
400	0.858239	0.949647	0.888719	0.920654	1.098	0.838296	0.878517	0.925362	1.1449	1.30733	1.82118	1.5171	1.75254	1.85445	1.35079	2.14146	2.17766	1.32984	1.01339	0.997086	1.93093	0.663478	2.37442
405	0.872303	0.929572	0.885941	0.914889	1.09167	0.840678	0.881696	0.925185	1.14674	1.30548	1.83071	1.51822	1.76765	1.8855	1.36556	2.16073	2.19455	1.33483	1.01383	0.99592	1.95793	0.663354	2.41537
410	0.877404	0.939404	0.884187	0.930572	1.09634	0.837206	0.88158	0.923313	1.14957	1.31314	1.83192	1.53171	1.77559	1.9067	1.37686	2.18157	2.21852	1.34813	1.01425	0.991897	1.99184	0.654972	2.44662
415	0.874162	0.89585	0.874739	0.9602	1.09545	0.836678	0.879633	0.921411	1.14687	1.31394	1.8293	1.54954	1.78647	1.96005	1.39338	2.21827	2.22518	1.35747	1.0187	0.990497	2.04208	0.657221	2.48167
420	0.871546	0.952936	0.874245	0.955103	1.09492	0.830531	0.87988	0.922295	1.15154	1.32371	1.85252	1.56947	1.8017	1.96213	1.40528	2.25796	2.23538	1.36607	1.02124	0.988395	2.05505	0.655886	2.51577
425	0.89272	0.942942	0.866351	0.958898	1.08953	0.831473	0.878404	0.922038	1.15057	1.33321	1.86012	1.59031	1.81477	2.00791	1.42593	2.3036	2.24318	1.3757	1.02297	0.991478	2.0907	0.654782	2.55898
430	0.885447	0.942516	0.862903	0.958771	1.08783	0.829209	0.88038	0.919361	1.15081	1.34906	1.86489	1.59982	1.82925	2.02395	1.44439	2.31432	2.25691	1.38621	1.02388	0.989147	2.1324	0.653261	2.59499
435	0.887258	0.919591	0.868684	0.960317	1.09156	0.827827	0.879549	0.918329	1.14998	1.35764	1.87632	1.61161	1.8338	2.08194	1.45489	2.34379	2.26645	1.39926	1.02432	0.989782	2.1634	0.648383	2.6122
440	0.904792	0.968468	0.855586	0.962582	1.0917	0.829926	0.877579	0.913215	1.1508	1.35935	1.89231	1.6279	1.85375	2.08752	1.48502	2.39438	2.27298	1.40586	1.0253	0.986403	2.17934	0.645054	2.66902
445	0.875362	0.969105	0.863715	0.957079	1.10179	0.832997	0.877482	0.912673	1.15481	1.34515	1.9068	1.64168	1.85388	2.113	1.49898	2.42054	2.28188	1.41652	1.02978	0.985187	2.20441	0.644884	2.7083
450	0.895342	0.960515	0.857478	0.943087	1.09668	0.827896	0.874927	0.914583	1.15708	1.34912	1.92191	1.67176	1.86774	2.16743	1.51099	2.46476	2.28308	1.42723	1.02677	0.980261	2.27271	0.643254	2.74216
455	0.893802	0.957853	0.856038	0.94423	1.09355	0.82902	0.87679	0.912686	1.15529	1.34608	1.93199	1.67244	1.86489	2.16377	1.53385	2.48343	2.293	1.4311	1.02966	0.980414	2.28577	0.638219	2.76285
460	0.888136	0.93652	0.850526	0.934075	1.09042	0.823707	0.875586	0.908166	1.16104	1.34313	1.93948	1.69556	1.86837	2.18052	1.54154	2.52318	2.30303	1.43967	1.03057	0.980359	2.30372	0.638033	2.81575
465	0.895031	0.977711	0.846462	0.921326	1.10241	0.826302	0.877004	0.907933	1.16465	1.34866	1.94866	1.70918	1.89417	2.20928	1.56083	2.54879	2.30708	1.45706	1.03287	0.974795	2.34148	0.635956	2.86191
470	0.874874	0.969864	0.844904	0.920823	1.09379	0.825662	0.876066	0.91021	1.16675	1.35179	1.95475	1.72382	1.89609	2.22358	1.58698	2.58636	2.31788	1.46115	1.0362	0.978146	2.3837	0.634715	2.90151
[truncated: 43 more rows]

## Sheet: Figure S2
Figure S2A									Figure S2B
Time (minutes)	HBSS (Control)		10 uM Pyrene						Control	10 uM Pyrene
0	1	1	1	1	1				1.0704	1.24768
[truncated: 868 more rows]

[truncated: 8 more sheets: Figure S3, Figure S4, Figure S5, Figure S6, Figure S7, Figure S8, Figure S9, Figure S10]
